# Supplementary material for: Computational-guided discovery of UDP-glycosyltransferases for lauryl glucoside production using engineered E. coli
Source: Bioresour Bioprocess. 2024 Oct 26;11(1):103. doi: 10.1186/s40643-024-00820-1 (PMC11561197; doi:10.1186/s40643-024-00820-1)
Supplement: Supplementary file 2 — Supplementary Material 2 [file 40643_2024_820_MOESM2_ESM.zip]

Archive with 1 entries (1 files):
- 40643_2024_820_MOESM2_ESM.aln_clustal_num
