# Supplementary material for: Computational-guided discovery of UDP-glycosyltransferases for lauryl glucoside production using engineered E. coli
Source: Bioresour Bioprocess. 2024 Oct 26;11(1):103. doi: 10.1186/s40643-024-00820-1 (PMC11561197; doi:10.1186/s40643-024-00820-1)
Supplement: Supplementary file 2 — Supplementary Material 2 [file 40643_2024_820_MOESM2_ESM.zip › 40643_2024_820_MOESM2_ESM.aln_clustal_num]

CLUSTAL O(1.2.4) multiple sequence alignment
tr|A0A140N4P2|A0A140N4P2_ECOBD ------------------------------------------------------------	0
tr|A0A140N4F1|A0A140N4F1_ECOBD ------------------------------------------------------------	0
tr|A0A140N4Q1|A0A140N4Q1_ECOBD ------------------------------------------------------------	0
tr|A0A140NB87|A0A140NB87_ECOBD ------------------------------------------------------------	0
tr|A0A140N478|A0A140N478_ECOBD ------------------------------------------------------------	0
tr|A0A140N6I1|A0A140N6I1_ECOBD ------------------------------------------------------------	0
tr|A0A140NE18|A0A140NE18_ECOBD ------------------------------------------------------------	0
tr|A0A140N490|A0A140N490_ECOBD ------------------------------------------------------------	0
sp|P0AAX8|YBIS_ECOLI ------------------------------------------------------------	0
tr|A0A140NBR2|A0A140NBR2_ECOBD ------------------------------------------------------------	0
tr|A0A140N8N6|A0A140N8N6_ECOBD ------------------------------------------------------------	0
tr|A0A140NBD0|A0A140NBD0_ECOBD ------------------------------------------------------------	0
tr|A0A140ND01|A0A140ND01_ECOBD ------------------------------------------------------------	0
tr|A0A140NFM9|A0A140NFM9_ECOBD ------------------------------------------------------------	0
tr|A0A140N2X3|A0A140N2X3_ECOBD MSILTRWLLIPPVNARLIGRYRDYRRHGASAFSATLGCFWMILAWIFIP-LEHPRWQRIR	59
tr|A0A140NI52|A0A140NI52_ECOBD ------------------------------------------------------------	0
tr|A0A140N956|A0A140N956_ECOBD ----------MPIA---------------ASEKAALPKTDIRAVHQALD-AEHRTWARED	34
tr|A0A140NFF4|A0A140NFF4_ECOBD ------------------------------------------------------------	0
tr|A0A140NAB6|A0A140NAB6_ECOBD -------------M---------------KSVRYLIGLFAFIACYYLLPISTRLLWQPDE	32
tr|A0A140N9W7|A0A140N9W7_ECOBD ------------------------------------------------------------	0
tr|A0A140NA53|A0A140NA53_ECOBD ------------------------------------------------------------	0
tr|A0A140NAL6|A0A140NAL6_ECOBD ------------------------------------------------------------	0
tr|A0A140NDQ1|A0A140NDQ1_ECOBD ------------------------------------------------------------	0
tr|A0A140N779|A0A140N779_ECOBD ------------------------------------------------------------	0
tr|A0A140NA95|A0A140NA95_ECOBD ------------------------------------------------------------	0
tr|A0A140NB41|A0A140NB41_ECOBD ------------------------------------------------------------	0
tr|A0A140NAU4|A0A140NAU4_ECOBD ------------------------------------------------------------	0
tr|A0A140N3P4|A0A140N3P4_ECOBD ------------------------------------------------------------	0
tr|A0A140N629|A0A140N629_ECOBD ------------------------------------------------------------	0
tr|A0A140NDZ2|A0A140NDZ2_ECOBD ------------------------------------------------------------	0
tr|A0A140NC56|A0A140NC56_ECOBD ------------------------------------------------------------	0
tr|A0A140SSB0|A0A140SSB0_ECOBD ------------------------------------------------------------	0
tr|A0A140NBQ8|A0A140NBQ8_ECOBD ------------------------------------------------------------	0
tr|A0A140NB31|A0A140NB31_ECOBD ------------------------------------------------------------	0
tr|A0A140NC69|A0A140NC69_ECOBD ------------------------------------------------------------	0
tr|A0A140N8V8|A0A140N8V8_ECOBD ------------------------------------------------------------	0
tr|A0A140N4E5|A0A140N4E5_ECOBD ------------------------------------------------------------	0
tr|A0A140NFP3|A0A140NFP3_ECOBD ------------------------------------------------------------	0
tr|A0A140N5S5|A0A140N5S5_ECOBD ------------------------------------------------------------	0
tr|A0A140N6M9|A0A140N6M9_ECOBD ------------------------------------------------------------	0
tr|A0A140N753|A0A140N753_ECOBD ------------------------------------------------------------	0
tr|A0A140N7V2|A0A140N7V2_ECOBD ------------------------------------------------------------	0
tr|A0A140NFL7|A0A140NFL7_ECOBD ------------------------------------------------------------	0
tr|A0A140NFF5|A0A140NFF5_ECOBD ------------------------------------------------------------	0
tr|A0A140N7N0|A0A140N7N0_ECOBD ------------------------------------------------------------	0
tr|A0A140N5D2|A0A140N5D2_ECOBD ------------------------------------------------------------	0
tr|A0A140N5J0|A0A140N5J0_ECOBD ------------------------------------------------------------	0
tr|A0A140N4N0|A0A140N4N0_ECOBD ------------------------------------------------------------	0
tr|A0A140N8I9|A0A140N8I9_ECOBD ------------------------------------------------------------	0
tr|A0A140N8Y1|A0A140N8Y1_ECOBD ------------------------------------------------------------	0
tr|A0A140NES8|A0A140NES8_ECOBD ------------------------------------------------------------	0
tr|A0A140NDM3|A0A140NDM3_ECOBD ------------------------------------------------------------	0
tr|A0A140ND16|A0A140ND16_ECOBD ------------------------------------------------------------	0
tr|A0A140NB73|A0A140NB73_ECOBD ------------------------------------------------------------	0
tr|A0A140NAS4|A0A140NAS4_ECOBD ------------------------------------------------------------	0
EIE92684.1 ------------------------------------------------------------	0
tr|A0A140NC71|A0A140NC71_ECOBD ------------------------------------------------------------	0
tr|A0A140NFJ6|A0A140NFJ6_ECOBD ------------------------------------------------------------	0
tr|A0A140NAT1|A0A140NAT1_ECOBD ------------------------------------------------------------	0
tr|A0A140N9M1|A0A140N9M1_ECOBD ------------------------------------------------------------	0
tr|A0A077D8P5|A0A077D8P5_ECOBD ------------------------------------------------------------	0
tr|A0A140N6N9|A0A140N6N9_ECOBD ------------------------------------------------------------	0
tr|A0A140NCY2|A0A140NCY2_ECOBD ------------------------------------------------------------	0
tr|A0A140NBV0|A0A140NBV0_ECOBD ------------------------------------------------------------	0
tr|A0A140N767|A0A140N767_ECOBD ------------------------------------------------------------	0
tr|A0A140N751|A0A140N751_ECOBD ------------------------------------------------------------	0
tr|A0A140NDE2|A0A140NDE2_ECOBD ------------------------------------------------------------	0
tr|B9X2J9|B9X2J9_ECOLX ------------------------------------------------------------	0
tr|A0A140N2M6|A0A140N2M6_ECOBD ------------------------------------------------------------	0
tr|A0A140N4P2|A0A140N4P2_ECOBD ------------------------------------------------------------	0
tr|A0A140N4F1|A0A140N4F1_ECOBD ------------------------------------------------------------	0
tr|A0A140N4Q1|A0A140N4Q1_ECOBD ------------------------------------------------------------	0
tr|A0A140NB87|A0A140NB87_ECOBD ------------------------------------------------------------	0
tr|A0A140N478|A0A140N478_ECOBD ------------------------------------------------------------	0
tr|A0A140N6I1|A0A140N6I1_ECOBD ------------------------------------------------------------	0
tr|A0A140NE18|A0A140NE18_ECOBD ------------------------------------------------------------	0
tr|A0A140N490|A0A140N490_ECOBD ------------------------------------------------------------	0
sp|P0AAX8|YBIS_ECOLI ------------------------------------------------------------	0
tr|A0A140NBR2|A0A140NBR2_ECOBD ------------------------------------------------------------	0
tr|A0A140N8N6|A0A140N8N6_ECOBD ------------------------------------------------------------	0
tr|A0A140NBD0|A0A140NBD0_ECOBD ------------------------------------------------------------	0
tr|A0A140ND01|A0A140ND01_ECOBD ------------------------------------------------------------	0
tr|A0A140NFM9|A0A140NFM9_ECOBD ------------------------------------------------------------	0
tr|A0A140N2X3|A0A140N2X3_ECOBD AEHKNLY-PHINASRPRPLDPVRYLIQTCWLLIGASRK---ETPKPRRRAFSGL----QN	111
tr|A0A140NI52|A0A140NI52_ECOBD ------------------------------------------------------------	0
tr|A0A140N956|A0A140N956_ECOBD DSPQGSVKARLEQAWPDS------LADGQLIKDDEGRDQLKAMPEAKRSSMFPDPW-RTN	87
tr|A0A140NFF4|A0A140NFF4_ECOBD ------------------------------------------------------------	0
tr|A0A140NAB6|A0A140NAB6_ECOBD TRY--------AEISREM------LASGDWI----------------VPHLLGLRY-FEK	61
tr|A0A140N9W7|A0A140N9W7_ECOBD ------------------------------------------------------------	0
tr|A0A140NA53|A0A140NA53_ECOBD ------------------------------------------------------------	0
tr|A0A140NAL6|A0A140NAL6_ECOBD ------------------------------------------------------------	0
tr|A0A140NDQ1|A0A140NDQ1_ECOBD ------------------------------------------------------------	0
tr|A0A140N779|A0A140N779_ECOBD ------------------------------------------------------------	0
tr|A0A140NA95|A0A140NA95_ECOBD ------------------------------------------------------------	0
tr|A0A140NB41|A0A140NB41_ECOBD ------------------------------------------------------------	0
tr|A0A140NAU4|A0A140NAU4_ECOBD ------------------------------------------------------------	0
tr|A0A140N3P4|A0A140N3P4_ECOBD ------------------------------------------------------------	0
tr|A0A140N629|A0A140N629_ECOBD ------------------------------------------------------------	0
tr|A0A140NDZ2|A0A140NDZ2_ECOBD ------------------------------------------------------------	0
tr|A0A140NC56|A0A140NC56_ECOBD ------------------------------------------------------------	0
tr|A0A140SSB0|A0A140SSB0_ECOBD ------------------------------------------------------------	0
tr|A0A140NBQ8|A0A140NBQ8_ECOBD ------------------------------------------------------------	0
tr|A0A140NB31|A0A140NB31_ECOBD ------------------------------------------------------------	0
tr|A0A140NC69|A0A140NC69_ECOBD ------------------------------------------------------------	0
tr|A0A140N8V8|A0A140N8V8_ECOBD ------------------------------------------------------------	0
tr|A0A140N4E5|A0A140N4E5_ECOBD ------------------------------------------------------------	0
tr|A0A140NFP3|A0A140NFP3_ECOBD ------------------------------------------------------------	0
tr|A0A140N5S5|A0A140N5S5_ECOBD ------------------------------------------------------------	0
tr|A0A140N6M9|A0A140N6M9_ECOBD ---------------------------------------------MNAPFTYSSPTLSVE	15
tr|A0A140N753|A0A140N753_ECOBD ---------------------------------------------------MSQPIFNDK	9
tr|A0A140N7V2|A0A140N7V2_ECOBD ---------------------------------------------MT-------------	2
tr|A0A140NFL7|A0A140NFL7_ECOBD ------------------------------------------------------------	0
tr|A0A140NFF5|A0A140NFF5_ECOBD -------------------------------MAGNDREPIGRKGKPTRPVKQKVSRRRYE	29
tr|A0A140N7N0|A0A140N7N0_ECOBD ------------------------------------------------------------	0
tr|A0A140N5D2|A0A140N5D2_ECOBD ------------------------------------------------------------	0
tr|A0A140N5J0|A0A140N5J0_ECOBD ------------------------------------------------------------	0
tr|A0A140N4N0|A0A140N4N0_ECOBD ------------------------------------------------------------	0
tr|A0A140N8I9|A0A140N8I9_ECOBD ------------------------------------------------------------	0
tr|A0A140N8Y1|A0A140N8Y1_ECOBD ------------------------------------------------------------	0
tr|A0A140NES8|A0A140NES8_ECOBD ---------------------------------------------MK-------------	2
tr|A0A140NDM3|A0A140NDM3_ECOBD ------------------------------------------------------------	0
tr|A0A140ND16|A0A140ND16_ECOBD ------------------------------------------------------------	0
tr|A0A140NB73|A0A140NB73_ECOBD ---------------------------------------------MSRLV----------	5
tr|A0A140NAS4|A0A140NAS4_ECOBD -----------------------------------------------------MSHY---	4
EIE92684.1 ------------------------------------------------------------	0
tr|A0A140NC71|A0A140NC71_ECOBD ---------------------------------------------MD-------------	2
tr|A0A140NFJ6|A0A140NFJ6_ECOBD ------------------------------------------------------------	0
tr|A0A140NAT1|A0A140NAT1_ECOBD ------------------------------------------------------------	0
tr|A0A140N9M1|A0A140N9M1_ECOBD ---------------------------------------------MTRPVTLSEPHFSQH	15
tr|A0A077D8P5|A0A077D8P5_ECOBD ---------------------------------------------ME----SK-------	4
tr|A0A140N6N9|A0A140N6N9_ECOBD ---------------------------------------------ME----SK-------	4
tr|A0A140NCY2|A0A140NCY2_ECOBD ---------------------------------------------MADILLLD-------	8
tr|A0A140NBV0|A0A140NBV0_ECOBD ---------------------------------------------MKAAAKTQ-------	8
tr|A0A140N767|A0A140N767_ECOBD ---------------------------------------------MS-----D-------	3
tr|A0A140N751|A0A140N751_ECOBD ------------------------------------------------------------	0
tr|A0A140NDE2|A0A140NDE2_ECOBD ------------------------------------------------------------	0
tr|B9X2J9|B9X2J9_ECOLX ------------------------------------------------------------	0
tr|A0A140N2M6|A0A140N2M6_ECOBD ------------------------------------------------------------	0
tr|A0A140N4P2|A0A140N4P2_ECOBD ------------------------------------------------------------	0
tr|A0A140N4F1|A0A140N4F1_ECOBD ------------------------------------------------------------	0
tr|A0A140N4Q1|A0A140N4Q1_ECOBD ------------------------------------------------------------	0
tr|A0A140NB87|A0A140NB87_ECOBD ------------------------------------------------------------	0
tr|A0A140N478|A0A140N478_ECOBD ------------------------------------------------------------	0
tr|A0A140N6I1|A0A140N6I1_ECOBD ------------------------------------------------------------	0
tr|A0A140NE18|A0A140NE18_ECOBD ------------------------------------------------------------	0
tr|A0A140N490|A0A140N490_ECOBD ------------------------------------------------------------	0
sp|P0AAX8|YBIS_ECOLI ------------------------------------------------------------	0
tr|A0A140NBR2|A0A140NBR2_ECOBD ------------------------------------------------------------	0
tr|A0A140N8N6|A0A140N8N6_ECOBD ------------------------------------------------------------	0
tr|A0A140NBD0|A0A140NBD0_ECOBD ------------------------------------------------------------	0
tr|A0A140ND01|A0A140ND01_ECOBD ------------------------------------------------------------	0
tr|A0A140NFM9|A0A140NFM9_ECOBD ------------------------------------------------------------	0
tr|A0A140N2X3|A0A140N2X3_ECOBD IRGRYHQWMNELPE---------RVSHKTQHLDEKK-----ELGHLSAGARRLILGIIVT	157
tr|A0A140NI52|A0A140NI52_ECOBD ------------------------------------------------------------	0
tr|A0A140N956|A0A140N956_ECOBD PVGRF--WDRLRGRDVTP-RYLARLTKEEQESE---------Q-------KWRTVGTIRR	128
tr|A0A140NFF4|A0A140NFF4_ECOBD ------------------------------------------------------------	0
tr|A0A140NAB6|A0A140NAB6_ECOBD PIAGY--WINSIGQWLFG-A--------------------------------NNFG--VR	84
tr|A0A140N9W7|A0A140N9W7_ECOBD ------------------------------------------------------------	0
tr|A0A140NA53|A0A140NA53_ECOBD ------------------------------------------------------------	0
tr|A0A140NAL6|A0A140NAL6_ECOBD ------------------------------------------------------------	0
tr|A0A140NDQ1|A0A140NDQ1_ECOBD ------------------------------------------------------------	0
tr|A0A140N779|A0A140N779_ECOBD ------------------------------------------------------------	0
tr|A0A140NA95|A0A140NA95_ECOBD ------------------------------------------------------------	0
tr|A0A140NB41|A0A140NB41_ECOBD -----------------------------------------------------MINRIVS	7
tr|A0A140NAU4|A0A140NAU4_ECOBD ------------------------------------------------------------	0
tr|A0A140N3P4|A0A140N3P4_ECOBD ------------------------------------------------------------	0
tr|A0A140N629|A0A140N629_ECOBD ------------------------------------------------------------	0
tr|A0A140NDZ2|A0A140NDZ2_ECOBD ------------------------------------------------------------	0
tr|A0A140NC56|A0A140NC56_ECOBD ------------------------------------------------------------	0
tr|A0A140SSB0|A0A140SSB0_ECOBD ------------------------------------------------------------	0
tr|A0A140NBQ8|A0A140NBQ8_ECOBD ------------------------------------------------------------	0
tr|A0A140NB31|A0A140NB31_ECOBD ------------------------------------------------------------	0
tr|A0A140NC69|A0A140NC69_ECOBD ------------------------------------------------------------	0
tr|A0A140N8V8|A0A140N8V8_ECOBD ------------------------------------------------------------	0
tr|A0A140N4E5|A0A140N4E5_ECOBD ------------------------------------------------------------	0
tr|A0A140NFP3|A0A140NFP3_ECOBD ------------------------------------------------------------	0
tr|A0A140N5S5|A0A140N5S5_ECOBD ------------------------------------------------------------	0
tr|A0A140N6M9|A0A140N6M9_ECOBD AL---K-------------------------------------HSIAY--K---------	24
tr|A0A140N753|A0A140N753_ECOBD QF---Q-------------------------------------EALSR--QW--------	19
tr|A0A140N7V2|A0A140N7V2_ECOBD ------------------------------------------------------------	2
tr|A0A140NFL7|A0A140NFL7_ECOBD ------------------------------------------------------------	0
tr|A0A140NFF5|A0A140NFF5_ECOBD DDDDYDDYDDYEDEEPMPRK--GKGKG-----KGRKPRG-------KRGWLWLLLKLAIV	75
tr|A0A140N7N0|A0A140N7N0_ECOBD -----------------------------------------MPRLLTKRGCWITLAAA-P	18
tr|A0A140N5D2|A0A140N5D2_ECOBD --------------------------------------MKFVKYFLILAVC---------	13
tr|A0A140N5J0|A0A140N5J0_ECOBD -------------------------MS-----KSRLTVFSFVRRFLLRLMV---------	21
tr|A0A140N4N0|A0A140N4N0_ECOBD ------------------------------------------------------------	0
tr|A0A140N8I9|A0A140N8I9_ECOBD ------------------------------------------------------------	0
tr|A0A140N8Y1|A0A140N8Y1_ECOBD ------------------------------------------------------------	0
tr|A0A140NES8|A0A140NES8_ECOBD ----------------LQNSF--------RDYTAES--ALFV--------R----RALVA	24
tr|A0A140NDM3|A0A140NDM3_ECOBD ------------------------------------------------------------	0
tr|A0A140ND16|A0A140ND16_ECOBD ------------------------------------------------------------	0
tr|A0A140NB73|A0A140NB73_ECOBD ------------------------------------------------------------	5
tr|A0A140NAS4|A0A140NAS4_ECOBD ---------------------------HEQFLKQN---PLAVLGVLRDLHK---------	25
EIE92684.1 --------------MATG------------------------------------------	4
tr|A0A140NC71|A0A140NC71_ECOBD ----------YRKII----KEIGRGKNHARDLDRDTARGLY-----AHMLN----GEVPD	39
tr|A0A140NFJ6|A0A140NFJ6_ECOBD ------------------------------------------------------------	0
tr|A0A140NAT1|A0A140NAT1_ECOBD ------------------------------------------------------------	0
tr|A0A140N9M1|A0A140N9M1_ECOBD ---TLN---KYASLMAQGNGYLGLRASHEEDYTR-QTRGMYLAGLYHRAGK----GEINE	64
tr|A0A077D8P5|A0A077D8P5_ECOBD ---RLD--------------------------------------------N----AALAA	13
tr|A0A140N6N9|A0A140N6N9_ECOBD ---RLD--------------------------------------------N----AALAA	13
tr|A0A140NCY2|A0A140NCY2_ECOBD ---NID---SFTYN-----------------LAD-QLR------------S----NGHNV	28
tr|A0A140NBV0|A0A140NBV0_ECOBD ---KPK-------------------------------R------------Q----EEHAN	18
tr|A0A140N767|A0A140N767_ECOBD ---RID-------------------------------R-----------------DVINA	12
tr|A0A140N751|A0A140N751_ECOBD ------------------------------------------------------------	0
tr|A0A140NDE2|A0A140NDE2_ECOBD ------------------------------------------------------------	0
tr|B9X2J9|B9X2J9_ECOLX ------------------------------------------------------------	0
tr|A0A140N2M6|A0A140N2M6_ECOBD ------------------------------------------------------------	0
tr|A0A140N4P2|A0A140N4P2_ECOBD ------------------------------------------------------------	0
tr|A0A140N4F1|A0A140N4F1_ECOBD ------------------------------------------------------------	0
tr|A0A140N4Q1|A0A140N4Q1_ECOBD ------------------------------------------------------------	0
tr|A0A140NB87|A0A140NB87_ECOBD ------------------------------------------------------------	0
tr|A0A140N478|A0A140N478_ECOBD ------------------------------------------------------------	0
tr|A0A140N6I1|A0A140N6I1_ECOBD ------------------------------------------------------------	0
tr|A0A140NE18|A0A140NE18_ECOBD ------------------------------------------------------------	0
tr|A0A140N490|A0A140N490_ECOBD ------------------------------------------------------------	0
sp|P0AAX8|YBIS_ECOLI ------------------------------------------------------------	0
tr|A0A140NBR2|A0A140NBR2_ECOBD ------------------------------------------------------------	0
tr|A0A140N8N6|A0A140N8N6_ECOBD ------------------------------------------------------------	0
tr|A0A140NBD0|A0A140NBD0_ECOBD ------------------------------------------------------------	0
tr|A0A140ND01|A0A140ND01_ECOBD ------------------------------------------------------------	0
tr|A0A140NFM9|A0A140NFM9_ECOBD ------------------------------------------------------------	0
tr|A0A140N2X3|A0A140N2X3_ECOBD FSLILALICVTQP-----------FNPLAQFIFLMLLW-GV------------------A	187
tr|A0A140NI52|A0A140NI52_ECOBD -------MNNTT------------------------------------------------	5
tr|A0A140N956|A0A140N956_ECOBD YILLILTLAQTV---------------VA-TWYMKTIL-PY------------------Q	153
tr|A0A140NFF4|A0A140NFF4_ECOBD ------------------------------------------------------------	0
tr|A0A140NAB6|A0A140NAB6_ECOBD AGVIFATLLTAA---------------LV-TWFTLRLW-RD------------------K	109
tr|A0A140N9W7|A0A140N9W7_ECOBD ---------------------------------MC----GI------------------V	5
tr|A0A140NA53|A0A140NA53_ECOBD ------------------------------------------------------------	0
tr|A0A140NAL6|A0A140NAL6_ECOBD -------MKVGF--------------------FLL-------------------------	8
tr|A0A140NDQ1|A0A140NDQ1_ECOBD -------MSEKY---------------IV-TWDMLQIH-AR------------------K	18
tr|A0A140N779|A0A140N779_ECOBD ---------------------------------MFEIH-PV------------------K	8
tr|A0A140NA95|A0A140NA95_ECOBD ------------------------------------------------------------	0
tr|A0A140NB41|A0A140NB41_ECOBD FFILCLVLCIPLCV--AYFHSGEL------------------------------------	29
tr|A0A140NAU4|A0A140NAU4_ECOBD ------------------------------------------------------------	0
tr|A0A140N3P4|A0A140N3P4_ECOBD ------------------------------------------------------------	0
tr|A0A140N629|A0A140N629_ECOBD ------------------------------------------------------------	0
tr|A0A140NDZ2|A0A140NDZ2_ECOBD ------------------------------------------------------------	0
tr|A0A140NC56|A0A140NC56_ECOBD ------------------------------------------------------------	0
tr|A0A140SSB0|A0A140SSB0_ECOBD ------------------------------------------------------------	0
tr|A0A140NBQ8|A0A140NBQ8_ECOBD ------------------------------------------------------------	0
tr|A0A140NB31|A0A140NB31_ECOBD ------------------------------------------------------------	0
tr|A0A140NC69|A0A140NC69_ECOBD ------------------------------------------------------------	0
tr|A0A140N8V8|A0A140N8V8_ECOBD ------------------------------------------------------------	0
tr|A0A140N4E5|A0A140N4E5_ECOBD ------------------------------------------------------------	0
tr|A0A140NFP3|A0A140NFP3_ECOBD ------------------------------------------------------------	0
tr|A0A140N5S5|A0A140N5S5_ECOBD ------------------------------------------------------------	0
tr|A0A140N6M9|A0A140N6M9_ECOBD ------------------------------------------------------------	24
tr|A0A140N753|A0A140N753_ECOBD ------------------------------------------------------------	19
tr|A0A140N7V2|A0A140N7V2_ECOBD ------------------------------------------------------------	2
tr|A0A140NFL7|A0A140NFL7_ECOBD ------------------------------------------------------------	0
tr|A0A140NFF5|A0A140NFF5_ECOBD FAVLIAIYGVYLDQKIRSRIDGKVWQLPAAVYGRMVNLEPDMTISKNEMVKLLEATQYRQ	135
tr|A0A140N7N0|A0A140N7N0_ECOBD FLLFLAAWG-----------ADKLWPL---------------------------------	34
tr|A0A140N5D2|A0A140N5D2_ECOBD ----CILLG-----------AGSIYGLY-------RYIEP--------------------	31
tr|A0A140N5J0|A0A140N5J0_ECOBD --VLAVFWG-----------GGI--ALF-------SVA----------------------	37
tr|A0A140N4N0|A0A140N4N0_ECOBD ------------------------------------------------------------	0
tr|A0A140N8I9|A0A140N8I9_ECOBD ------------------------------------------------------------	0
tr|A0A140N8Y1|A0A140N8Y1_ECOBD ------------------------------------------------------------	0
tr|A0A140NES8|A0A140NES8_ECOBD FLGILLLTGVLI------------------------------------------------	36
tr|A0A140NDM3|A0A140NDM3_ECOBD ------------------------------------------------------------	0
tr|A0A140ND16|A0A140ND16_ECOBD ------------------------------------------------------------	0
tr|A0A140NB73|A0A140NB73_ECOBD ------------------------------------------------------------	5
tr|A0A140NAS4|A0A140NAS4_ECOBD ------------------------------------------------------------	25
EIE92684.1 ----------------------------ENTFQLALDY----------------------	14
tr|A0A140NC71|A0A140NC71_ECOBD ------------------------------------------------------------	39
tr|A0A140NFJ6|A0A140NFJ6_ECOBD ------------------------------------------------------------	0
tr|A0A140NAT1|A0A140NAT1_ECOBD ------------------------------------------------------------	0
tr|A0A140N9M1|A0A140N9M1_ECOBD LVNLPDVVGMEIA------INGEVFSLSHEAWQRELDF----------------------	96
tr|A0A077D8P5|A0A077D8P5_ECOBD -----GISPNYIN------AHGKPQSISAETKRRLLDA-----------------MHQRT	45
tr|A0A140N6N9|A0A140N6N9_ECOBD -----GISPNYIN------AHGKPQSISAETKRRLLDA-----------------MHQRT	45
tr|A0A140NCY2|A0A140NCY2_ECOBD -----VIYRNHI------------------------------------------------	35
tr|A0A140NBV0|A0A140NBV0_ECOBD -----FISWRFA--------------L--------L------------------------	27
tr|A0A140N767|A0A140N767_ECOBD -----LIAGHFAD----------PFSV--------L-G----------------------	26
tr|A0A140N751|A0A140N751_ECOBD ------------------------------------------------------------	0
tr|A0A140NDE2|A0A140NDE2_ECOBD ------------------------------------------------------------	0
tr|B9X2J9|B9X2J9_ECOLX --------------------------M--------L-E----------------------	3
tr|A0A140N2M6|A0A140N2M6_ECOBD --------------------------M--------L-E----------------------	3
tr|A0A140N4P2|A0A140N4P2_ECOBD ------------------------------------------------------------	0
tr|A0A140N4F1|A0A140N4F1_ECOBD ------------------------------------------------------------	0
tr|A0A140N4Q1|A0A140N4Q1_ECOBD ------------------------------------------------------------	0
tr|A0A140NB87|A0A140NB87_ECOBD ------------------------------------------------------------	0
tr|A0A140N478|A0A140N478_ECOBD ------------------------------------------------------------	0
tr|A0A140N6I1|A0A140N6I1_ECOBD ------------------------------------------------------------	0
tr|A0A140NE18|A0A140NE18_ECOBD ------------------------------------------------------------	0
tr|A0A140N490|A0A140N490_ECOBD ------------------------------------------------------------	0
sp|P0AAX8|YBIS_ECOLI ------------------------------------------------------------	0
tr|A0A140NBR2|A0A140NBR2_ECOBD ------------------------------------------------------------	0
tr|A0A140N8N6|A0A140N8N6_ECOBD ------------------------------------------------------------	0
tr|A0A140NBD0|A0A140NBD0_ECOBD ------------------------------------------------------------	0
tr|A0A140ND01|A0A140ND01_ECOBD ------------------------------------------------------------	0
tr|A0A140NFM9|A0A140NFM9_ECOBD ------------------------------------------------------------	0
tr|A0A140N2X3|A0A140N2X3_ECOBD LIVRRMPGRFSALMLIVLSLTVSCRYIWWRYTSTLNWDDPVSLVCGLILLFAETYAWIV-	246
tr|A0A140NI52|A0A140NI52_ECOBD ------------------------------------------------------------	5
tr|A0A140N956|A0A140N956_ECOBD GWALINPMD------------MVGQDLWVSFMQL---LPY-MLQTGILILFAVLFCWVS-	196
tr|A0A140NFF4|A0A140NFF4_ECOBD ------------------------------------------------------------	0
tr|A0A140NAB6|A0A140NAB6_ECOBD RLALLA---------------TVI---YLSLFIV---YAIGTYA----VLDPFIAFWL--	142
tr|A0A140N9W7|A0A140N9W7_ECOBD GIAGVMPVN------------QSI---YDALTVL---QHRGQDAAGIITIDANNCFRLR-	46
tr|A0A140NA53|A0A140NA53_ECOBD ------------------------------------------------------------	0
tr|A0A140NAL6|A0A140NAL6_ECOBD ----KFPLS------------SE-------------------------------------	15
tr|A0A140NDQ1|A0A140NDQ1_ECOBD LASRLMPSE------------QW-------------------------------------	29
tr|A0A140N779|A0A140N779_ECOBD KVSVVIPVY------------NE-------------------------------------	19
tr|A0A140NA95|A0A140NA95_ECOBD ------------------------------------------------------------	0
tr|A0A140NB41|A0A140NB41_ECOBD ---------------------MMRFVFFWPFFM---------------------------	41
tr|A0A140NAU4|A0A140NAU4_ECOBD ------------------------------------------------------------	0
tr|A0A140N3P4|A0A140N3P4_ECOBD ------------------------------------------------------------	0
tr|A0A140N629|A0A140N629_ECOBD ------------------------------------------------------------	0
tr|A0A140NDZ2|A0A140NDZ2_ECOBD ------------------------------------------------------------	0
tr|A0A140NC56|A0A140NC56_ECOBD ------------------------------------------------------------	0
tr|A0A140SSB0|A0A140SSB0_ECOBD ------------------------------------------------------------	0
tr|A0A140NBQ8|A0A140NBQ8_ECOBD -------------------------------MSMPATST---------------------	8
tr|A0A140NB31|A0A140NB31_ECOBD ------------------------MRLSLPRLKMPRLPG---------------------	15
tr|A0A140NC69|A0A140NC69_ECOBD ---------------------------------MTDNPN---------------------	6
tr|A0A140N8V8|A0A140N8V8_ECOBD ------------------------------------------------------------	0
tr|A0A140N4E5|A0A140N4E5_ECOBD ------------------------------------------------------------	0
tr|A0A140NFP3|A0A140NFP3_ECOBD ------------------------------------------------------------	0
tr|A0A140N5S5|A0A140N5S5_ECOBD ------------------------------------------------------------	0
tr|A0A140N6M9|A0A140N6M9_ECOBD ----------------------------------------LMFTIGKDPVVANKHEWLNA	44
tr|A0A140N753|A0A140N753_ECOBD ----------------------------------------QRYGLNSAAEMTPRQWWLA-	38
tr|A0A140N7V2|A0A140N7V2_ECOBD ---------------------------------------------------DNSRLRIAM	11
tr|A0A140NFL7|A0A140NFL7_ECOBD ------------------------------------------------------------	0
tr|A0A140NFF5|A0A140NFF5_ECOBD VSKMTRPGEFTVQAN---SIEMIRRPFDFPDSKEGQVRARLTFDGDHLATIVNMENNRQF	192
tr|A0A140N7N0|A0A140N7N0_ECOBD -----------------------------PLHE----------------VNPAR------	43
tr|A0A140N5D2|A0A140N5D2_ECOBD -------------------------QL--PDVA----------------TLKDVRLQIPM	48
tr|A0A140N5J0|A0A140N5J0_ECOBD -------------------------PV--PFSA----------------VMVER----QV	50
tr|A0A140N4N0|A0A140N4N0_ECOBD ------------------------------------------------------------	0
tr|A0A140N8I9|A0A140N8I9_ECOBD ------------------------------------------------------------	0
tr|A0A140N8Y1|A0A140N8Y1_ECOBD ------------------------------------------------------------	0
tr|A0A140NES8|A0A140NES8_ECOBD -----------------------------------------------------------A	37
tr|A0A140NDM3|A0A140NDM3_ECOBD ------------------------------------------------------------	0
tr|A0A140ND16|A0A140ND16_ECOBD ------------------------------------------------------------	0
tr|A0A140NB73|A0A140NB73_ECOBD ------------------------------------------------------------	5
tr|A0A140NAS4|A0A140NAS4_ECOBD ----------------------------------AAIPLRLSWNGG----------QLIS	41
EIE92684.1 -----------------------------------HVPKNIVFS----------------	23
tr|A0A140NC71|A0A140NC71_ECOBD ------------------------------------------------------------	39
tr|A0A140NFJ6|A0A140NFJ6_ECOBD ------------------------------------------------------------	0
tr|A0A140NAT1|A0A140NAT1_ECOBD ------------------------------------------------------------	0
tr|A0A140N9M1|A0A140N9M1_ECOBD -------------------------------------------ASG--------------	99
tr|A0A077D8P5|A0A077D8P5_ECOBD ATKV----------------------------AVTPVPNVMVYTSG----------KKMP	67
tr|A0A140N6N9|A0A140N6N9_ECOBD ATKV----------------------------AVTPVPNVMVYTSG----------KKMP	67
tr|A0A140NCY2|A0A140NCY2_ECOBD -------------------------------------------PAQ----------TLIE	42
tr|A0A140NBV0|A0A140NBV0_ECOBD --------------------------------------------CG----------CILL	33
tr|A0A140N767|A0A140N767_ECOBD ----------------------------------------MHKTTA----------GLEV	36
tr|A0A140N751|A0A140N751_ECOBD -----------------------------------------------------------M	1
tr|A0A140NDE2|A0A140NDE2_ECOBD ------------------------------------------------------------	0
tr|B9X2J9|B9X2J9_ECOLX ----------------------------------------LLY----------------T	7
tr|A0A140N2M6|A0A140N2M6_ECOBD ----------------------------------------LLY----------------T	7
tr|A0A140N4P2|A0A140N4P2_ECOBD ------------------------------------------------------------	0
tr|A0A140N4F1|A0A140N4F1_ECOBD ------------------------------------------------------------	0
tr|A0A140N4Q1|A0A140N4Q1_ECOBD ------------------------------------------------------------	0
tr|A0A140NB87|A0A140NB87_ECOBD ------------------------------------------------------------	0
tr|A0A140N478|A0A140N478_ECOBD ------------------------------------------------------------	0
tr|A0A140N6I1|A0A140N6I1_ECOBD ------------------------------------------------------------	0
tr|A0A140NE18|A0A140NE18_ECOBD ------------------------------------------------------------	0
tr|A0A140N490|A0A140N490_ECOBD ------------------------------------------------------------	0
sp|P0AAX8|YBIS_ECOLI ------------------------------------------------------------	0
tr|A0A140NBR2|A0A140NBR2_ECOBD ------------------------------------------------------------	0
tr|A0A140N8N6|A0A140N8N6_ECOBD ------------------------------------------------------------	0
tr|A0A140NBD0|A0A140NBD0_ECOBD ------------------------------------------------------------	0
tr|A0A140ND01|A0A140ND01_ECOBD ------------------------------------------------------------	0
tr|A0A140NFM9|A0A140NFM9_ECOBD ------------------------------------------------------------	0
tr|A0A140N2X3|A0A140N2X3_ECOBD ---LVLGYFQVVWPLNRQ-----------------PVPLPKDM-----------------	269
tr|A0A140NI52|A0A140NI52_ECOBD ------------------------------------------------------------	5
tr|A0A140N956|A0A140N956_ECOBD -----A----GFWTALMG-----------------FLQLLIGR-----------------	213
tr|A0A140NFF4|A0A140NFF4_ECOBD ------------------------------------------------------------	0
tr|A0A140NAB6|A0A140NAB6_ECOBD ----VAGMC-SFWLAMQ-------------------AQTWKGK-----------------	161
tr|A0A140N9W7|A0A140N9W7_ECOBD ---KANGLVSDVFEARH-------------------MQRLQG------------------	66
tr|A0A140NA53|A0A140NA53_ECOBD ------------------------------------------------------------	0
tr|A0A140NAL6|A0A140NAL6_ECOBD ----------TFVL----------------------------------------------	19
tr|A0A140NDQ1|A0A140NDQ1_ECOBD -----KGII-AVSR----------------------------------------------	37
tr|A0A140N779|A0A140N779_ECOBD -----QESLPELIR----------------------------------------------	28
tr|A0A140NA95|A0A140NA95_ECOBD ------------------------------------------------------------	0
tr|A0A140NB41|A0A140NB41_ECOBD -------SI--MWI----------------------------------------------	46
tr|A0A140NAU4|A0A140NAU4_ECOBD ------------------------------------------------------------	0
tr|A0A140N3P4|A0A140N3P4_ECOBD ------------------------------------------------------------	0
tr|A0A140N629|A0A140N629_ECOBD ------------------------------------------------------------	0
tr|A0A140NDZ2|A0A140NDZ2_ECOBD ------------------------------------------------------------	0
tr|A0A140NC56|A0A140NC56_ECOBD ------------------------------------------------------------	0
tr|A0A140SSB0|A0A140SSB0_ECOBD ------------------------------------------------------------	0
tr|A0A140NBQ8|A0A140NBQ8_ECOBD -----KTT----------------------------------------------------	11
tr|A0A140NB31|A0A140NB31_ECOBD -----FSIL--VWISTALKGWVMG------------------------------------	32
tr|A0A140NC69|A0A140NC69_ECOBD -----K-KT--FWDKVHLDPT---------------------------------------	19
tr|A0A140N8V8|A0A140N8V8_ECOBD ------------------------------------------------------------	0
tr|A0A140N4E5|A0A140N4E5_ECOBD ------------------------------------------------------------	0
tr|A0A140NFP3|A0A140NFP3_ECOBD ------------------------------------------------------------	0
tr|A0A140N5S5|A0A140N5S5_ECOBD ------------------------------------------------------------	0
tr|A0A140N6M9|A0A140N6M9_ECOBD TLFAVRDRLVERWLRSNRAQLSQ-ETRQVYYLSMEF------------------------	79
tr|A0A140N753|A0A140N753_ECOBD ----VSEALAEMLRAQPFAKPVA-NQRHVNYISMEF------------------------	69
tr|A0A140N7V2|A0A140N7V2_ECOBD ----------------QKSGRL--------------------------SDDSRELLARCG	29
tr|A0A140NFL7|A0A140NFL7_ECOBD -------ML--VWLAEHLVK----------------------------------------	11
tr|A0A140NFF5|A0A140NFF5_ECOBD GFFRLDPRL--ITMISSPNG----------------------------------------	210
tr|A0A140N7N0|A0A140N7N0_ECOBD VVVAQDGTP--LWRFADADG----------------------------------------	61
tr|A0A140N5D2|A0A140N5D2_ECOBD QIYSADGEL--IAQYGEK------------------------------------------	64
tr|A0A140N5J0|A0A140N5J0_ECOBD SAWL-HGNF----RY-VA------------------------------------------	62
tr|A0A140N4N0|A0A140N4N0_ECOBD ------------------------------------------------------------	0
tr|A0A140N8I9|A0A140N8I9_ECOBD ------------------------------------------------------------	0
tr|A0A140N8Y1|A0A140N8Y1_ECOBD ------------------------------------------------------------	0
tr|A0A140NES8|A0A140NES8_ECOBD NL------Y--NLQIVRFTDYQTR----------SN----ENRIKLVPIAPSRGIIY---	72
tr|A0A140NDM3|A0A140NDM3_ECOBD ------------------------------------------------------------	0
tr|A0A140ND16|A0A140ND16_ECOBD ------------------------------------------------------------	0
tr|A0A140NB73|A0A140NB73_ECOBD -------------------------------------------------------VVSN-	9
tr|A0A140NAS4|A0A140NAS4_ECOBD KLLAI-TPD--KLVLDFGSQ--AE----------DNI----------------AVLKAQH	70
EIE92684.1 SSQGGSSHV--VWVLSILEELAARGHHTIFYTRDDQTKFIKNFPTV--------DLVSAG	73
tr|A0A140NC71|A0A140NC71_ECOBD ------------------------------------------------------------	39
tr|A0A140NFJ6|A0A140NFJ6_ECOBD ------------------------------------------------------------	0
tr|A0A140NAT1|A0A140NAT1_ECOBD ------------------------------------------------------------	0
tr|A0A140N9M1|A0A140N9M1_ECOBD ---ELRRNV--VWRTSNGAGYTIASRRF---VSADQLPLIALEITITPLDADTSVLISTG	151
tr|A0A077D8P5|A0A077D8P5_ECOBD MVVEGSGEY--SWLLTTEEGTQYK------------------------------------	89
tr|A0A140N6N9|A0A140N6N9_ECOBD MVVEGSGEY--SWLLTTEEGTQYK------------------------------------	89
tr|A0A140NCY2|A0A140NCY2_ECOBD RLAT-MSNP--VLMLSPGPGVPSE------------------------------------	63
tr|A0A140NBV0|A0A140NBV0_ECOBD ALAFLLGRV--AWLQVISPDMLVK------------------------------------	55
tr|A0A140N767|A0A140N767_ECOBD RALLPDATD--VWVIEPKTG----------------------------------------	54
tr|A0A140N751|A0A140N751_ECOBD KIVEVKHPL--VK-----------------------------------------------	12
tr|A0A140NDE2|A0A140NDE2_ECOBD ------------------------------------------------------------	0
tr|B9X2J9|B9X2J9_ECOLX ALLYLIQPL--IWIRLWVRG----------------------------------------	25
tr|A0A140N2M6|A0A140N2M6_ECOBD ALLYLIQPL--IWIRLWVRG----------------------------------------	25
tr|A0A140N4P2|A0A140N4P2_ECOBD ------------------------------------------MRFHGDMLLTTPVIS---	15
tr|A0A140N4F1|A0A140N4F1_ECOBD ---------------------MKILVI--------------GPSWVGDMMMSQSLYR---	22
tr|A0A140N4Q1|A0A140N4Q1_ECOBD ---------------------MRVLIV--------------KTSSMGDVLHTLPALT---	22
tr|A0A140NB87|A0A140NB87_ECOBD ------------------------------------------------------------	0
tr|A0A140N478|A0A140N478_ECOBD ------------------------------------------------------------	0
tr|A0A140N6I1|A0A140N6I1_ECOBD ------------------------------------------------------------	0
tr|A0A140NE18|A0A140NE18_ECOBD ------------------------------------------------------------	0
tr|A0A140N490|A0A140N490_ECOBD ---------------------MQVLHVCSEMFPLL------KTGGLADVIGALPAAQIAD	33
sp|P0AAX8|YBIS_ECOLI ------------------------------------------------------------	0
tr|A0A140NBR2|A0A140NBR2_ECOBD ------------------------------------------------------------	0
tr|A0A140N8N6|A0A140N8N6_ECOBD ------------------------------------------------------------	0
tr|A0A140NBD0|A0A140NBD0_ECOBD ------------------------------------------------------------	0
tr|A0A140ND01|A0A140ND01_ECOBD ------------------------------------------------------------	0
tr|A0A140NFM9|A0A140NFM9_ECOBD ------------------------------------------------------------	0
tr|A0A140N2X3|A0A140N2X3_ECOBD ------------------------------------------------------------	269
tr|A0A140NI52|A0A140NI52_ECOBD ------------------------------------------------------------	5
tr|A0A140N956|A0A140N956_ECOBD -----------------------------------------------------DKYSISA	220
tr|A0A140NFF4|A0A140NFF4_ECOBD ------------------------------------------------------------	0
tr|A0A140NAB6|A0A140NAB6_ECOBD -----------------------------------------------------SA-----	163
tr|A0A140N9W7|A0A140N9W7_ECOBD ------------------------------------------------------------	66
tr|A0A140NA53|A0A140NA53_ECOBD ------------------------------------------------------------	0
tr|A0A140NAL6|A0A140NAL6_ECOBD ------------------------------------------------------------	19
tr|A0A140NDQ1|A0A140NDQ1_ECOBD ------------------------------------------------------------	37
tr|A0A140N779|A0A140N779_ECOBD ------------------------------------------------------------	28
tr|A0A140NA95|A0A140NA95_ECOBD ------------------------------------------------------------	0
tr|A0A140NB41|A0A140NB41_ECOBD ------------------------------------------------------------	46
tr|A0A140NAU4|A0A140NAU4_ECOBD ------------------------------------------------------------	0
tr|A0A140N3P4|A0A140N3P4_ECOBD ------------------------------------------------------------	0
tr|A0A140N629|A0A140N629_ECOBD ------------------------------------------------------------	0
tr|A0A140NDZ2|A0A140NDZ2_ECOBD ------------------------------------------------------------	0
tr|A0A140NC56|A0A140NC56_ECOBD ------------------------------------------------------------	0
tr|A0A140SSB0|A0A140SSB0_ECOBD ------------------------------------------------------------	0
tr|A0A140NBQ8|A0A140NBQ8_ECOBD ------------------------------------------------------------	11
tr|A0A140NB31|A0A140NB31_ECOBD ------------------------------------------------------------	32
tr|A0A140NC69|A0A140NC69_ECOBD ------------------------------------------------------------	19
tr|A0A140N8V8|A0A140N8V8_ECOBD ---------------------MTKIV----------------------------------	5
tr|A0A140N4E5|A0A140N4E5_ECOBD ------------------------------------------------------------	0
tr|A0A140NFP3|A0A140NFP3_ECOBD ---------------------MNLLTVSTDLISIFLFTTLFL----------------FF	23
tr|A0A140N5S5|A0A140N5S5_ECOBD ---------------------MNIL---------------------------------QF	6
tr|A0A140N6M9|A0A140N6M9_ECOBD ------------------------------LIGRTLSNAMLSLGIYEDVQGALEAMGLNL	109
tr|A0A140N753|A0A140N753_ECOBD ------------------------------LIGRLTGNNLLNLGWYQDVQDSLKAYDINL	99
tr|A0A140N7V2|A0A140N7V2_ECOBD IKINL---HTQRLIAMAENMPIDILRVRDDDIPGLVMDGVVDLGIIGEN--VLEEELLNR	84
tr|A0A140NFL7|A0A140NFL7_ECOBD ------------------------------------------------------------	11
tr|A0A140NFF5|A0A140NFF5_ECOBD ---------------------EQRLFVPRSGFPDLLVDTL-----------------LAT	232
tr|A0A140N7N0|A0A140N7N0_ECOBD ---------------------IWRYPVTIEDVSPRYLEAL-----------------INY	83
tr|A0A140N5D2|A0A140N5D2_ECOBD ----------------------RRIPVTLDQIPPEMVKAF-----------------IAT	85
tr|A0A140N5J0|A0A140N5J0_ECOBD ----------------------HSDWVSMDQISPWMGLAV-----------------IAA	83
tr|A0A140N4N0|A0A140N4N0_ECOBD ------------------------------------------------------------	0
tr|A0A140N8I9|A0A140N8I9_ECOBD ---------------------MKILVYGINYSPELTGIGK--------------------	19
tr|A0A140N8Y1|A0A140N8Y1_ECOBD ------------------------------------------------------------	0
tr|A0A140NES8|A0A140NES8_ECOBD -------------DRNGIPLALNRTIYQIEMMPEKVDNVQQTLDALRSVVDLTDDDIAAF	119
tr|A0A140NDM3|A0A140NDM3_ECOBD ------------------------------------------------------------	0
tr|A0A140ND16|A0A140ND16_ECOBD ------------------------MTVLIHVLGSDIPHHNRT------VLRFFNDALAAT	30
tr|A0A140NB73|A0A140NB73_ECOBD ------------------------------------------------------------	9
tr|A0A140NAS4|A0A140NAS4_ECOBD ITITA-ETQGAK------------------------------------------------	81
EIE92684.1 PAVATKEEMGNLIRNLTTKEPVDRLVYMLEEFSQNFTEDYLN------HMDL--------	119
tr|A0A140NC71|A0A140NC71_ECOBD ------------------------------------------------------------	39
tr|A0A140NFJ6|A0A140NFJ6_ECOBD ------------------------------------------------------------	0
tr|A0A140NAT1|A0A140NAT1_ECOBD ------------------------------------------------------------	0
tr|A0A140N9M1|A0A140N9M1_ECOBD IDATQ-TNHGRQ--------HLDE--TQVRVFGQHLMQGIYT------TQ----------	184
tr|A0A077D8P5|A0A077D8P5_ECOBD ----G-HVTGGK--------AFN--------LPTKLPEGYHT------LT----------	112
tr|A0A140N6N9|A0A140N6N9_ECOBD ----G-HVTGGK--------AFN--------LPTKLPEGYHT------LT----------	112
tr|A0A140NCY2|A0A140NCY2_ECOBD ----A-------------------------------------------------------	64
tr|A0A140NBV0|A0A140NBV0_ECOBD ----E-------------------------------------------------------	56
tr|A0A140N767|A0A140N767_ECOBD ------------------------------------------------------------	54
tr|A0A140N751|A0A140N751_ECOBD ------------------------------------------------------------	12
tr|A0A140NDE2|A0A140NDE2_ECOBD ------------------------------------------------------------	0
tr|B9X2J9|B9X2J9_ECOLX ------------------------------------------------------------	25
tr|A0A140N2M6|A0A140N2M6_ECOBD ------------------------------------------------------------	25
tr|A0A140N4P2|A0A140N4P2_ECOBD -----SLKKNYPDAKI--------------------------------------------	26
tr|A0A140N4F1|A0A140N4F1_ECOBD -----TLQARYPQAII--------------------------------------------	33
tr|A0A140N4Q1|A0A140N4Q1_ECOBD -----DAQQAIPGIKF--------------------------------------------	33
tr|A0A140NB87|A0A140NB87_ECOBD ------------------------------------------------------------	0
tr|A0A140N478|A0A140N478_ECOBD --------------------------------------------MSAH------------	4
tr|A0A140N6I1|A0A140N6I1_ECOBD ------------------------------------------------------------	0
tr|A0A140NE18|A0A140NE18_ECOBD ------------------------------------------------------------	0
tr|A0A140N490|A0A140N490_ECOBD GVDARVLLPAFPDIRRG---VTDAQ---VVSRRDTFAG--HITLLFGHYNGVGIY-----	80
sp|P0AAX8|YBIS_ECOLI ------------------------------------------------------------	0
tr|A0A140NBR2|A0A140NBR2_ECOBD ------------------------------------------------------------	0
tr|A0A140N8N6|A0A140N8N6_ECOBD ------------------------------------------------------------	0
tr|A0A140NBD0|A0A140NBD0_ECOBD ------------------------------------------------------------	0
tr|A0A140ND01|A0A140ND01_ECOBD ------------------------------------------------------------	0
tr|A0A140NFM9|A0A140NFM9_ECOBD ------------------------------------------------------------	0
tr|A0A140N2X3|A0A140N2X3_ECOBD --------SLW--PSVD--IFVPTYNEDLNVVKNTIY-----------------------	294
tr|A0A140NI52|A0A140NI52_ECOBD --------------------------------TAPTYT---------------L------	12
tr|A0A140N956|A0A140N956_ECOBD STVGDE--PLNPEHRTA--LIMPICNEDVNR-----------------------------	247
tr|A0A140NFF4|A0A140NFF4_ECOBD ------------------------------------------------------------	0
tr|A0A140NAB6|A0A140NAB6_ECOBD ---G-----------FL--LLGITCGMGVMTKGFLALA---------------V------	186
tr|A0A140N9W7|A0A140N9W7_ECOBD -------------------------NMGIGHVRYPTAG---------------S------	80
tr|A0A140NA53|A0A140NA53_ECOBD ------------------------------------------------------------	0
tr|A0A140NAL6|A0A140NAL6_ECOBD --------------------------------NQITA-----------------------	24
tr|A0A140NDQ1|A0A140NDQ1_ECOBD --------------------------------GGLVP-----------------------	42
tr|A0A140N779|A0A140N779_ECOBD --------------------------------RTTTA-----------------------	33
tr|A0A140NA95|A0A140NA95_ECOBD ------------------------------------------------------------	0
tr|A0A140NB41|A0A140NB41_ECOBD ------------------------------------------------------------	46
tr|A0A140NAU4|A0A140NAU4_ECOBD ------------------------------------------------------------	0
tr|A0A140N3P4|A0A140N3P4_ECOBD ------------------------------------------------------------	0
tr|A0A140N629|A0A140N629_ECOBD ------------------------------------------------------------	0
tr|A0A140NDZ2|A0A140NDZ2_ECOBD ------------------------------------------------------------	0
tr|A0A140NC56|A0A140NC56_ECOBD ------------------------------------------------------------	0
tr|A0A140SSB0|A0A140SSB0_ECOBD ------------------------------------------------------------	0
tr|A0A140NBQ8|A0A140NBQ8_ECOBD ------------------------------------------------------------	11
tr|A0A140NB31|A0A140NB31_ECOBD ------------------------------------------------------------	32
tr|A0A140NC69|A0A140NC69_ECOBD ------------------------------------------------------------	19
tr|A0A140N8V8|A0A140N8V8_ECOBD ------------------------------------------------------------	5
tr|A0A140N4E5|A0A140N4E5_ECOBD -----------------------------MIVAFCLYK----------------------	9
tr|A0A140NFP3|A0A140NFP3_ECOBD AR--------------------------KVA------K------------KVGLV-----	34
tr|A0A140N5S5|A0A140N5S5_ECOBD ------------------------------------------------------------	6
tr|A0A140N6M9|A0A140N6M9_ECOBD EELIDE--ENDPGLGNGGLGRLAACFLDSLA-------------------TLGLPGRGYG	148
tr|A0A140N753|A0A140N753_ECOBD TDLLEE--EIDPALGNGGLGRLAACFLDSMA-------------------TVGQSATGYG	138
tr|A0A140N7V2|A0A140N7V2_ECOBD RAQGED----PRYFTLRRLDFGGCRLSLATPVDE--------------------------	114
tr|A0A140NFL7|A0A140NFL7_ECOBD ------------------------------------------------------------	11
tr|A0A140NFF5|A0A140NFF5_ECOBD ----------------E---------------DRHFYE------------HDGISLYSIG	249
tr|A0A140N7N0|A0A140N7N0_ECOBD ----------------E---------------DRWFWK------------HPGVNPFSVA	100
tr|A0A140N5D2|A0A140N5D2_ECOBD ----------------E---------------DSRFYE------------HHGVDPVGIF	102
tr|A0A140N5J0|A0A140N5J0_ECOBD ----------------E---------------DQKFPE------------HWGFDVASIE	100
tr|A0A140N4N0|A0A140N4N0_ECOBD ------------------------------------------------------------	0
tr|A0A140N8I9|A0A140N8I9_ECOBD ------------------------------------------------------------	19
tr|A0A140N8Y1|A0A140N8Y1_ECOBD ------------------------------------------------------------	0
tr|A0A140NES8|A0A140NES8_ECOBD RK--------------ER--ARSHRFT-SIPVKTNLTEVQVARFAVNQYRFPGVEVKGYK	162
tr|A0A140NDM3|A0A140NDM3_ECOBD -----------------------------------MSG-QGKR-----------------	7
tr|A0A140ND16|A0A140ND16_ECOBD SEHARE----FMVVGKDD-GLSDSCPA-LS-VQ-FFPG--KKSL------AEAVIAKAKA	74
tr|A0A140NB73|A0A140NB73_ECOBD --------------------------R-IAPPDEHAAS-AGG-L------AVGIL-----	29
tr|A0A140NAS4|A0A140NAS4_ECOBD --------------------------V-EFTVEQLQ---------------QSEY-----	94
EIE92684.1 -------------FSKKDVDLAL-------------------------------------	129
tr|A0A140NC71|A0A140NC71_ECOBD ------------------------------------------------------------	39
tr|A0A140NFJ6|A0A140NFJ6_ECOBD ------------------------------------------------------------	0
tr|A0A140NAT1|A0A140NAT1_ECOBD ------------------------------------------------------------	0
tr|A0A140N9M1|A0A140N9M1_ECOBD -------------DGRSDVAISCCCKV-SGDVQQCYTA-KERRL------LQHTS-----	218
tr|A0A077D8P5|A0A077D8P5_ECOBD -------------LTQED--QRAHCRV-IVAPKRCYEP-QAL--------L---------	138
tr|A0A140N6N9|A0A140N6N9_ECOBD -------------LTQDD--QRAHCRV-IVAPKRCYEP-QAL--------L---------	138
tr|A0A140NCY2|A0A140NCY2_ECOBD -----------------------GCMP-EL------------------------------	70
tr|A0A140NBV0|A0A140NBV0_ECOBD -----------------------GDMR-SLRVQQVSTS-RGM--------ITDRS-----	78
tr|A0A140N767|A0A140N767_ECOBD --------------------------R-KLAKLECLDS-RGF--------FSGVI-----	73
tr|A0A140N751|A0A140N751_ECOBD ------------------------------------------------------------	12
tr|A0A140NDE2|A0A140NDE2_ECOBD ------------------------------------------------------------	0
tr|B9X2J9|B9X2J9_ECOLX --------------------------R-KAPAY---------------------------	31
tr|A0A140N2M6|A0A140N2M6_ECOBD --------------------------R-KAPAY---------------------------	31
tr|A0A140N4P2|A0A140N4P2_ECOBD -----------------------------------------------------DVLLY--	31
tr|A0A140N4F1|A0A140N4F1_ECOBD -----------------------------------------------------DV-----	35
tr|A0A140N4Q1|A0A140N4Q1_ECOBD -----------------------------------------------------DWVVE--	38
tr|A0A140NB87|A0A140NB87_ECOBD ------------------------------------------------------------	0
tr|A0A140N478|A0A140N478_ECOBD ------------------------------------------------------------	4
tr|A0A140N6I1|A0A140N6I1_ECOBD ------------------------------------------------------------	0
tr|A0A140NE18|A0A140NE18_ECOBD ------------------------------------------------------------	0
tr|A0A140N490|A0A140N490_ECOBD ----------------LIDAPHLYDRPGSPYHDTNLFAYTD----NVLRFALLGWVGAEM	120
sp|P0AAX8|YBIS_ECOLI ------------------------------------------------------------	0
tr|A0A140NBR2|A0A140NBR2_ECOBD ------------------------------------------------------------	0
tr|A0A140N8N6|A0A140N8N6_ECOBD ------------------------------------------------------------	0
tr|A0A140NBD0|A0A140NBD0_ECOBD ------------------------------------------------------------	0
tr|A0A140ND01|A0A140ND01_ECOBD ------------------------------------------------------------	0
tr|A0A140NFM9|A0A140NFM9_ECOBD ------------------------------------------------------------	0
tr|A0A140N2X3|A0A140N2X3_ECOBD ------------------------ASLGIDWPKDKLN----------------IWILDDG	314
tr|A0A140NI52|A0A140NI52_ECOBD ----------------RGLQLIGWRDMQHALDYLFADGQLKQGTLVAINAEKMLTIEDNA	56
tr|A0A140N956|A0A140N956_ECOBD ----------------------VFAGLRATWESVKATGNAKHFDVYILSDSYNPDI----	281
tr|A0A140NFF4|A0A140NFF4_ECOBD ------------------------------------------------------------	0
tr|A0A140NAB6|A0A140NAB6_ECOBD ----------------PVLSVLPWVATQKRWKDLFIYGWLAVISCVLTVLPWGLAIAQRE	230
tr|A0A140N9W7|A0A140N9W7_ECOBD ----------------SS---------------------ASEAQPFYVNSPYGITLAHNG	103
tr|A0A140NA53|A0A140NA53_ECOBD ------------------------------------------------------------	0
tr|A0A140NAL6|A0A140NAL6_ECOBD --------------------------------------------FIDMGFEVEIVALQKG	40
tr|A0A140NDQ1|A0A140NDQ1_ECOBD --------------------------------------------GALLARELGIRHVDTV	58
tr|A0A140N779|A0A140N779_ECOBD --------------------------------------------CESLGKEYEILLIDDG	49
tr|A0A140NA95|A0A140NA95_ECOBD ------------------------------------------------------------	0
tr|A0A140NB41|A0A140NB41_ECOBD ------------------------------------------------------------	46
tr|A0A140NAU4|A0A140NAU4_ECOBD ------------------------------------------------------------	0
tr|A0A140N3P4|A0A140N3P4_ECOBD ------------------------------------------------------------	0
tr|A0A140N629|A0A140N629_ECOBD ------------------------------------------------------------	0
tr|A0A140NDZ2|A0A140NDZ2_ECOBD ------------------------------------------------------------	0
tr|A0A140NC56|A0A140NC56_ECOBD ------------------------------------------------------------	0
tr|A0A140SSB0|A0A140SSB0_ECOBD ------------------------------------------------------------	0
tr|A0A140NBQ8|A0A140NBQ8_ECOBD ------------------------------------------------------------	11
tr|A0A140NB31|A0A140NB31_ECOBD ------------------------------------------------------------	32
tr|A0A140NC69|A0A140NC69_ECOBD ------------------------------------------------------------	19
tr|A0A140N8V8|A0A140N8V8_ECOBD ------------------------------------------------------------	5
tr|A0A140N4E5|A0A140N4E5_ECOBD ------------------------------------------------------------	9
tr|A0A140NFP3|A0A140NFP3_ECOBD ---------------------------DKPNFRKRHQGLIP--------LV---------	50
tr|A0A140N5S5|A0A140N5S5_ECOBD ------------------------------------NVRLA--------EGGAAGVALDL	22
tr|A0A140N6M9|A0A140N6M9_ECOBD IRYDYGMFKQNIVNGSQKESPDYWLEYGNPWEFKRHNTRYK--------VRFGGRIQ---	197
tr|A0A140N753|A0A140N753_ECOBD LNYQYGLFRQSFVDGKQVEAPDDWHRSNYPWFRHNEALDVQ--------VGIGGKVT---	187
tr|A0A140N7V2|A0A140N7V2_ECOBD ------------------------------------------------------------	114
tr|A0A140NFL7|A0A140NFL7_ECOBD ------------------------------------------------------------	11
tr|A0A140NFF5|A0A140NFF5_ECOBD RAVLANLTAGRT-------------------------------------VQGASTLTQQL	272
tr|A0A140N7N0|A0A140N7N0_ECOBD RAAWQDLTSGRV-------------------------------------ISGGSTLTMQV	123
tr|A0A140N5D2|A0A140N5D2_ECOBD RAASVALFSGHA-------------------------------------SQGASTITQQL	125
tr|A0A140N5J0|A0A140N5J0_ECOBD KALAHNERNENR-------------------------------------IRGASTISQQT	123
tr|A0A140N4N0|A0A140N4N0_ECOBD ------------------------------------------------------------	0
tr|A0A140N8I9|A0A140N8I9_ECOBD ------------------------------------------------------------	19
tr|A0A140N8Y1|A0A140N8Y1_ECOBD ------------------------------------------------------------	0
tr|A0A140NES8|A0A140NES8_ECOBD RRYYPYGSALTH----------------------------V--------IGYVSKINDKD	186
tr|A0A140NDM3|A0A140NDM3_ECOBD ------------------------------------------------------------	7
tr|A0A140ND16|A0A140ND16_ECOBD NRQQRFFFHGQ-------------------------------------------------	85
tr|A0A140NB73|A0A140NB73_ECOBD -------GALK-------------------------------------------------	33
tr|A0A140NAS4|A0A140NAS4_ECOBD -LQLPAFITVP-------------------------------------------------	104
EIE92684.1 ------------------------------------------------------------	129
tr|A0A140NC71|A0A140NC71_ECOBD ------------------------------------------------------------	39
tr|A0A140NFJ6|A0A140NFJ6_ECOBD ------------------------------------------------------------	0
tr|A0A140NAT1|A0A140NAT1_ECOBD ------------------------------------------------------------	0
tr|A0A140N9M1|A0A140N9M1_ECOBD -AQLHAGETVT-------------------------------------------------	228
tr|A0A077D8P5|A0A077D8P5_ECOBD ----------N-------------------------------------------------	139
tr|A0A140N6N9|A0A140N6N9_ECOBD ----------N-------------------------------------------------	139
tr|A0A140NCY2|A0A140NCY2_ECOBD ------------------------------------------------------------	70
tr|A0A140NBV0|A0A140NBV0_ECOBD -GR-PLAVSVP-------------------------------------------------	87
tr|A0A140N767|A0A140N767_ECOBD -PRRKNFFRYQ-------------------------------------------------	83
tr|A0A140N751|A0A140N751_ECOBD ------------------------------------------------------------	12
tr|A0A140NDE2|A0A140NDE2_ECOBD ------------------------------------------------------------	0
tr|B9X2J9|B9X2J9_ECOLX ------------------------------------------------------------	31
tr|A0A140N2M6|A0A140N2M6_ECOBD ------------------------------------------------------------	31
tr|A0A140N4P2|A0A140N4P2_ECOBD ---------------QDT-----------------------------------IPI----	37
tr|A0A140N4F1|A0A140N4F1_ECOBD -----------------------------------------------MAPAWCRPL----	44
tr|A0A140N4Q1|A0A140N4Q1_ECOBD ---------------EGFA----------------------------QIPSWHAAV----	51
tr|A0A140NB87|A0A140NB87_ECOBD --------MTQFASP--VL----------------------------HS-----LL----	13
tr|A0A140N478|A0A140N478_ECOBD -----------YFNPQEMI----------------------------NK-T----I----	16
tr|A0A140N6I1|A0A140N6I1_ECOBD ---------------MDLL----------------------------AE-S----I---T	9
tr|A0A140NE18|A0A140NE18_ECOBD ------------MVR-DM------------------------------------------	5
tr|A0A140N490|A0A140N490_ECOBD -----ASGLDPFWRP-DVV----------------------------HAHDWHAGLAPAY	146
sp|P0AAX8|YBIS_ECOLI ------------------------------------------------------------	0
tr|A0A140NBR2|A0A140NBR2_ECOBD ------------------------------------------------------------	0
tr|A0A140N8N6|A0A140N8N6_ECOBD ------------------------------------------------------------	0
tr|A0A140NBD0|A0A140NBD0_ECOBD ------------------------------------------------------------	0
tr|A0A140ND01|A0A140ND01_ECOBD ------------------------------------------------------------	0
tr|A0A140NFM9|A0A140NFM9_ECOBD ----------------------------------------------------MKVL----	4
tr|A0A140N2X3|A0A140N2X3_ECOBD --------------------------GREEFRQ---------------------FA----	323
tr|A0A140NI52|A0A140NI52_ECOBD --EV---------RELINAAEFKYADGISVVRSVRKKYPQAQVSRVAGADLWEELM----	101
tr|A0A140N956|A0A140N956_ECOBD --------------------------------------------CVAEQKAWMELI----	293
tr|A0A140NFF4|A0A140NFF4_ECOBD -----------------MKFELDTTDGRARRG---------RLVFD--------------	20
tr|A0A140NAB6|A0A140NAB6_ECOBD --PNFW--HYFFWVEHIQRFALDDAQHRAPFW-------YYVPVIIAGSLPWLGLL----	275
tr|A0A140N9W7|A0A140N9W7_ECOBD --NL------------------TNA---HELR---------KKLFE--------------	117
tr|A0A140NA53|A0A140NA53_ECOBD ---M------------------T-A---TAQQ---------LEYLK--------------	12
tr|A0A140NAL6|A0A140NAL6_ECOBD --DT------------------QNT---HAAW---------TKYNLAARTRWLQDE----	64
tr|A0A140NDQ1|A0A140NDQ1_ECOBD -------------------------------C---------I------------------	60
tr|A0A140N779|A0A140N779_ECOBD --SS------------------DNS---AHML---------V------------------	59
tr|A0A140NA95|A0A140NA95_ECOBD ------------------------------------------------------------	0
tr|A0A140NB41|A0A140NB41_ECOBD ------------------------------------------------------------	46
tr|A0A140NAU4|A0A140NAU4_ECOBD ------------------------------------------------------------	0
tr|A0A140N3P4|A0A140N3P4_ECOBD ------------------------------------------------------------	0
tr|A0A140N629|A0A140N629_ECOBD ------------------------------------------------------------	0
tr|A0A140NDZ2|A0A140NDZ2_ECOBD ------------------------------------------------------------	0
tr|A0A140NC56|A0A140NC56_ECOBD ------------------------------------------------------------	0
tr|A0A140SSB0|A0A140SSB0_ECOBD ------------------------------------------------------------	0
tr|A0A140NBQ8|A0A140NBQ8_ECOBD ------------------------------------------------------------	11
tr|A0A140NB31|A0A140NB31_ECOBD ------------------------------------------------------------	32
tr|A0A140NC69|A0A140NC69_ECOBD ------------------------------------------------------------	19
tr|A0A140N8V8|A0A140N8V8_ECOBD ---------------------------------------------------FNLLS----	10
tr|A0A140N4E5|A0A140N4E5_ECOBD ------------------------------------------------------------	9
tr|A0A140NFP3|A0A140NFP3_ECOBD ------------------------------------------------------------	50
tr|A0A140N5S5|A0A140N5S5_ECOBD HQRALQQGL------------------------------------------ASHFV----	36
tr|A0A140N6M9|A0A140N6M9_ECOBD -----QEGKKTRWIETEEI---LG-------------------------VAYDQII----	220
tr|A0A140N753|A0A140N753_ECOBD -----KD---GRWEPEFTI---TG-------------------------QAWDLPV----	207
tr|A0A140N7V2|A0A140N7V2_ECOBD -----------AWDGPLSL---NG-----------KRIATSYPHL--L-----KRY----	138
tr|A0A140NFL7|A0A140NFL7_ECOBD ----------------------------------------Y-------------------	12
tr|A0A140NFF5|A0A140NFF5_ECOBD VKNLFLSSERSYWRKANEA---YMA----------LIMDARYSKDRILELYMNEVY----	315
tr|A0A140N7N0|A0A140N7N0_ECOBD ARLLDPH-PKTFGGKIRQL---WRA----------LQLEWHLSKREILTLYLNRAP----	165
tr|A0A140N5D2|A0A140N5D2_ECOBD ARNFFLSPERTLMRKIKEV---FLA----------IRIEQLLTKDEILELYLNKIY----	168
tr|A0A140N5J0|A0A140N5J0_ECOBD AKNLFLWDGRSWVRKGLEA---GLT----------LGIETVWSKKRILTVYLNIAE----	166
tr|A0A140N4N0|A0A140N4N0_ECOBD ------------------------------------------------------------	0
tr|A0A140N8I9|A0A140N8I9_ECOBD -----YTGEMVEWLAAQGH---EVR--------V-ITAPPYYPQWQ--------------	48
tr|A0A140N8Y1|A0A140N8Y1_ECOBD ------------------------------------------------------------	0
tr|A0A140NES8|A0A140NES8_ECOBD VERLNNDGKLANYAATHDI---GK-----------LGIERYYEDVLHGQTGYEEVE----	228
tr|A0A140NDM3|A0A140NDM3_ECOBD ---------------------------------------------------LMVMA----	12
tr|A0A140ND16|A0A140ND16_ECOBD -----FNPK--LWLALLSG---GI-----------KPSQFFWHIWGADLY---ELS----	117
tr|A0A140NB73|A0A140NB73_ECOBD -----AAGG--LWFGWSGE---TG-----------NE-----------------------	49
tr|A0A140NAS4|A0A140NAS4_ECOBD ------------------------------------------------------------	104
EIE92684.1 ----------------------------------------------CGHIMTACVE----	139
tr|A0A140NC71|A0A140NC71_ECOBD --------------------------------------------LELGGVLIALRI----	51
tr|A0A140NFJ6|A0A140NFJ6_ECOBD ------------------------------------------------------------	0
tr|A0A140NAT1|A0A140NAT1_ECOBD -------------------------------------------MTEQRPLTIA-LV----	12
tr|A0A140N9M1|A0A140N9M1_ECOBD -----LQKL--VWIDWRD----DR-----------QAALDEWGSASLRQLEMCA------	260
tr|A0A077D8P5|A0A077D8P5_ECOBD ------KQK--LWGACVQL---YT-----------LRSEKNWGIGDFGDLKAMLVD----	173
tr|A0A140N6N9|A0A140N6N9_ECOBD ------KQK--LWGACVQL---YT-----------LRSEKNWGIGDFGDLKAMLVD----	173
tr|A0A140NCY2|A0A140NCY2_ECOBD ------------------------------------------------------------	70
tr|A0A140NBV0|A0A140NBV0_ECOBD ------VKA--IWADPKEV---HD----------------------AGGI-----S----	105
tr|A0A140N767|A0A140N767_ECOBD ------LAV--VWHGQQNL---ID-----------DP-------YRFGPL----------	104
tr|A0A140N751|A0A140N751_ECOBD --------H--KL----GL---MR-----------E------------------------	20
tr|A0A140NDE2|A0A140NDE2_ECOBD ------------------------------------------------------------	0
tr|B9X2J9|B9X2J9_ECOLX -------RK--RWGERYGF---YR-----------HP-------LKPGGIMLHSVS----	57
tr|A0A140N2M6|A0A140N2M6_ECOBD -------RK--RWGERYGF---YR-----------HP-------LKPGGIMLHSVS----	57
tr|A0A140N4P2|A0A140N4P2_ECOBD --------LSENPEINALYGIK--------------------------------------	51
tr|A0A140N4F1|A0A140N4F1_ECOBD --------LSRMPEVNEAIPMP--------------------------------------	58
tr|A0A140N4Q1|A0A140N4Q1_ECOBD --------E-------RVIPVA--------------------------------------	58
tr|A0A140NB87|A0A140NB87_ECOBD -D-------------TDAYKLH---------MQQAVFHHYY-------------------	31
tr|A0A140N478|A0A140N478_ECOBD -IFDERPAASVASSFHVAYGIDKNFLFGCGVSITSVLLHNN-------------------	56
tr|A0A140N6I1|A0A140N6I1_ECOBD EIAVSGEIANTDRVLNIAYGIDRNFLFGAAVSMQSVVMHNP-------------------	50
tr|A0A140NE18|A0A140NE18_ECOBD -------------------------------------KHTV-------------------	9
tr|A0A140N490|A0A140N490_ECOBD LAARGRPAKSVFTVHNLAYQG---MF---------YAHHMN-------------------	175
sp|P0AAX8|YBIS_ECOLI ------------------------------------------------------------	0
tr|A0A140NBR2|A0A140NBR2_ECOBD ------------------------------------------------------------	0
tr|A0A140N8N6|A0A140N8N6_ECOBD ------------------------------------------------------------	0
tr|A0A140NBD0|A0A140NBD0_ECOBD ------------------------------------------------------------	0
tr|A0A140ND01|A0A140ND01_ECOBD ------------------------------------------------------------	0
tr|A0A140NFM9|A0A140NFM9_ECOBD ----------------TVFGT---------------------------------------	9
tr|A0A140N2X3|A0A140N2X3_ECOBD ----------------QNVG-------------VKYI-----------------------	331
tr|A0A140NI52|A0A140NI52_ECOBD ----------------ARAGKE-GT--------PVFL-----------------------	113
tr|A0A140N956|A0A140N956_ECOBD ----------------AEVGGE-GQ--------IFYR-----------------------	305
tr|A0A140NFF4|A0A140NFF4_ECOBD ------------------------------------------------------------	20
tr|A0A140NAB6|A0A140NAB6_ECOBD ----------------PG---------------ALYT-----------------------	281
tr|A0A140N9W7|A0A140N9W7_ECOBD ------------------------------------E-----------------------	118
tr|A0A140NA53|A0A140NA53_ECOBD ------------------------------------N-----------------------	13
tr|A0A140NAL6|A0A140NAL6_ECOBD ----------------PQ---------------GKVA-----------------------	70
tr|A0A140NDQ1|A0A140NDQ1_ECOBD ------------------------------------S-----------------------	61
tr|A0A140N779|A0A140N779_ECOBD ------------------------------------E-----------------------	60
tr|A0A140NA95|A0A140NA95_ECOBD ------------------------------------------------------------	0
tr|A0A140NB41|A0A140NB41_ECOBD ------------------------------------------------------------	46
tr|A0A140NAU4|A0A140NAU4_ECOBD ------------------------------------------------------------	0
tr|A0A140N3P4|A0A140N3P4_ECOBD ------------------------------------------------------------	0
tr|A0A140N629|A0A140N629_ECOBD ------------------------------------------------------------	0
tr|A0A140NDZ2|A0A140NDZ2_ECOBD ------------------------------------------------------------	0
tr|A0A140NC56|A0A140NC56_ECOBD ------------------------------------------------------------	0
tr|A0A140SSB0|A0A140SSB0_ECOBD ------------------------------------------------------------	0
tr|A0A140NBQ8|A0A140NBQ8_ECOBD ------------------------------------------------------------	11
tr|A0A140NB31|A0A140NB31_ECOBD ------------------------------------------------------------	32
tr|A0A140NC69|A0A140NC69_ECOBD ------------------------------------------------------------	19
tr|A0A140N8V8|A0A140N8V8_ECOBD ----------------F--------------SELKY------------------------	16
tr|A0A140N4E5|A0A140N4E5_ECOBD ------------------------------------------------------------	9
tr|A0A140NFP3|A0A140NFP3_ECOBD ------------------------------------------------------------	50
tr|A0A140N5S5|A0A140N5S5_ECOBD ----------------YGYGKG-GK---ESVSHQNYPQ-------------V---IKHTP	60
tr|A0A140N6M9|A0A140N6M9_ECOBD ----------------PGYDTD---------------------------------ATNTL	231
tr|A0A140N753|A0A140N753_ECOBD ----------------VGYRNG---------------------------------VAQPL	218
tr|A0A140N7V2|A0A140N7V2_ECOBD ----------------LDQKG-------ISFKSCLLNGS-VEVAPRAGLADAICDLVSTG	174
tr|A0A140NFL7|A0A140NFL7_ECOBD -------------------------YSGFNVF----------------------------	19
tr|A0A140NFF5|A0A140NFF5_ECOBD ----------------LGQSGD-NEIRGFPLASLYYFGRPVEELSL-DQQALLVGMVKGA	357
tr|A0A140N7N0|A0A140N7N0_ECOBD ----------------FGGT-----LQGIGAASWAYLGKSPANLSY-SEAAMLAVLPQAP	203
tr|A0A140N5D2|A0A140N5D2_ECOBD ----------------LGYR-----AYGVGAAAQVYFGKTVDQLTL-NEMAVIAGLPKAP	206
tr|A0A140N5J0|A0A140N5J0_ECOBD ----------------FGDG-----VFGVEAAAQRYFHKPASKLTR-SEAALLAAVLPNP	204
tr|A0A140N4N0|A0A140N4N0_ECOBD ------------------------------------------------------------	0
tr|A0A140N8I9|A0A140N8I9_ECOBD ------------------------------------------------------------	48
tr|A0A140N8Y1|A0A140N8Y1_ECOBD ------------------------------------------------------------	0
tr|A0A140NES8|A0A140NES8_ECOBD ----------------VNNRG--RVIR---------------------------------	237
tr|A0A140NDM3|A0A140NDM3_ECOBD ----------------GGTGG--HVFPGLAVAHHLMA-----------------QGWQ-V	36
tr|A0A140ND16|A0A140ND16_ECOBD ----------------SGLRY--KLF---------YP-----------------LRRL--	131
tr|A0A140NB73|A0A140NB73_ECOBD ------------------------------------------------------------	49
tr|A0A140NAS4|A0A140NAS4_ECOBD ------------------------------------------------------------	104
EIE92684.1 ----------------AS-------------ITSKIP-----------------FIYTSV	153
tr|A0A140NC71|A0A140NC71_ECOBD ----------------KGEGE--AEMLG------FYE-----------------AMQNHT	70
tr|A0A140NFJ6|A0A140NFJ6_ECOBD ---------------------------------------------------------MPP	3
tr|A0A140NAT1|A0A140NAT1_ECOBD ----------------AGETS--GDILGAGLIRALKE-----------------HVP---	34
tr|A0A140N9M1|A0A140N9M1_ECOBD --------------------------------------------------------QQ--	262
tr|A0A077D8P5|A0A077D8P5_ECOBD ----------------VAKRG--GSFIGLNPIHALYP-----------------ANPESA	198
tr|A0A140N6N9|A0A140N6N9_ECOBD ----------------VAKRG--GSFIGLNPIHALYP-----------------ANPESA	198
tr|A0A140NCY2|A0A140NCY2_ECOBD ----------------------------LTRLRGKLP-----------------II----	81
tr|A0A140NBV0|A0A140NBV0_ECOBD ----------------VGDRW--KALA--NAL------------------------NIPL	121
tr|A0A140N767|A0A140N767_ECOBD ------------------------------------------------------------	104
tr|A0A140N751|A0A140N751_ECOBD ----------------------------QDISTKRFR-----------------ELASEV	35
tr|A0A140NDE2|A0A140NDE2_ECOBD ------------------------------------------------------------	0
tr|B9X2J9|B9X2J9_ECOLX ----------------VGETL--AAIPLVRALRHRYP-----------------DLPITV	82
tr|A0A140N2M6|A0A140N2M6_ECOBD ----------------VGETL--AAIPLVRALRHRYP-----------------DLPITV	82
tr|A0A140N4P2|A0A140N4P2_ECOBD ------------------------------------------------------------	51
tr|A0A140N4F1|A0A140N4F1_ECOBD ------------------------------------------------------------	58
tr|A0A140N4Q1|A0A140N4Q1_ECOBD ------------------------------------------------------------	58
tr|A0A140NB87|A0A140NB87_ECOBD ---------DV-------------------H-----------------------------	34
tr|A0A140N478|A0A140N478_ECOBD ---------DV-------------------S-----------------------------	59
tr|A0A140N6I1|A0A140N6I1_ECOBD ---------DL-------------------A-----------------------------	53
tr|A0A140NE18|A0A140NE18_ECOBD ---------EV-------------------M-----------------------------	12
tr|A0A140N490|A0A140N490_ECOBD ---------DI-------------------Q-----------------------------	178
sp|P0AAX8|YBIS_ECOLI ------------------------------------------------------------	0
tr|A0A140NBR2|A0A140NBR2_ECOBD ------------------------------------------------------------	0
tr|A0A140N8N6|A0A140N8N6_ECOBD ------------------------------------------------------------	0
tr|A0A140NBD0|A0A140NBD0_ECOBD ------------------------------------------------------------	0
tr|A0A140ND01|A0A140ND01_ECOBD ------------------------------------------------------------	0
tr|A0A140NFM9|A0A140NFM9_ECOBD -------R-PEAIKMAPL--V--HALAKDPFFEAKVCVTAQ----HREML----------	43
tr|A0A140N2X3|A0A140N2X3_ECOBD ----ARTT-HEHAKAGNINNA--LKYAKGEFVSIFDCDHVP----TRSFL----------	370
tr|A0A140NI52|A0A140NI52_ECOBD ----VGGKPEVLAQTEAKLR-------------NQWNVNIV----GS-------------	139
tr|A0A140N956|A0A140N956_ECOBD ----RRRR-RVKRKSGNI---------------DDFCR-RW----GS-------------	327
tr|A0A140NFF4|A0A140NFF4_ECOBD --------------RGVV---------------ETPCF-MP----VG-------------	33
tr|A0A140NAB6|A0A140NAB6_ECOBD ----GWKNRKHS---ATVYL-------------LSWTI-MP----LL-------------	303
tr|A0A140N9W7|A0A140N9W7_ECOBD ----KRRHINTTSDSE-----------------------IL----LN-------------	134
tr|A0A140NA53|A0A140NA53_ECOBD ----SIKSIQDYPKPG-----------------------IL----FR-------------	29
tr|A0A140NAL6|A0A140NAL6_ECOBD ----KLRHRASQTLRGIHRK-------------NTWQA-LN----LK-------------	95
tr|A0A140NDQ1|A0A140NDQ1_ECOBD ----SYDHDNQRE----------------------LK--VL----KR-------------	76
tr|A0A140N779|A0A140N779_ECOBD ----ASQAENSHI----------------------VSI-LL----NR-------------	76
tr|A0A140NA95|A0A140NA95_ECOBD ------------------------------------------------------------	0
tr|A0A140NB41|A0A140NB41_ECOBD ------------------------------------------------------------	46
tr|A0A140NAU4|A0A140NAU4_ECOBD ------------------------------------------------------------	0
tr|A0A140N3P4|A0A140N3P4_ECOBD ------------------------------------------------------------	0
tr|A0A140N629|A0A140N629_ECOBD ------------------------------------------------------------	0
tr|A0A140NDZ2|A0A140NDZ2_ECOBD -----------------------------MFLAQEI------------------------	7
tr|A0A140NC56|A0A140NC56_ECOBD ------------------------------------------------------------	0
tr|A0A140SSB0|A0A140SSB0_ECOBD ------------------------------------------------------------	0
tr|A0A140NBQ8|A0A140NBQ8_ECOBD ------------------------------------------------------------	11
tr|A0A140NB31|A0A140NB31_ECOBD ------------------------------------------------------------	32
tr|A0A140NC69|A0A140NC69_ECOBD ------------------------------------------------------------	19
tr|A0A140N8V8|A0A140N8V8_ECOBD -------------------------YGVGVYFRD--------------------------	25
tr|A0A140N4E5|A0A140N4E5_ECOBD ------------------------------------------------------------	9
tr|A0A140NFP3|A0A140NFP3_ECOBD ------------------------------------------------------------	50
tr|A0A140N5S5|A0A140N5S5_ECOBD R-MTA---------MANIALFRL--------FNRDLFG--N----FNELYRTITRTPGPV	96
tr|A0A140N6M9|A0A140N6M9_ECOBD RLWSAQASSEI-------NLGKFN---QGDYFAAVEDKNHS------ENV---SRV----	268
tr|A0A140N753|A0A140N753_ECOBD RLWQATHAHPF-------DLTKFN---DGDFLRAEQQGINA------EKL---TKV----	255
tr|A0A140N7V2|A0A140N7V2_ECOBD ATLEANGLREVE-----VIY-----RSKACLIQRDGKMEESKQQLIDKLL---TRIQ--G	219
tr|A0A140NFL7|A0A140NFL7_ECOBD -----------------------------SYLTFRA------------I----------V	28
tr|A0A140NFF5|A0A140NFF5_ECOBD SIYNPWRNPKLALERRNLVLRLLQQ---QQIIDGEL---------YEML-----------	394
tr|A0A140N7N0|A0A140N7N0_ECOBD SRLRPDRWPERAEAARNKVLERMAV---QGVWSREQ---------VKES-----------	240
tr|A0A140N5D2|A0A140N5D2_ECOBD STFNPLYSMDRAVARRNVVLSRMLD---EGYITQQQ---------FDQT-----------	243
tr|A0A140N5J0|A0A140N5J0_ECOBD LRFKVSSPSGYVRSRQAWILRQMYQLGGEPFMQQHQ---------LD-------------	242
tr|A0A140N4N0|A0A140N4N0_ECOBD --MK---------------------PYQRQFIEFALSKQVL---KFGEFT---LKSG--R	29
tr|A0A140N8I9|A0A140N8I9_ECOBD ------------------------------------------------------------	48
tr|A0A140N8Y1|A0A140N8Y1_ECOBD ------------------------------------------MQILADLL---NTIP--A	13
tr|A0A140NES8|A0A140NES8_ECOBD -----------Q-----LKEVP-PQAGHDIYLTLDLKLQ----QYIETLL---A------	267
tr|A0A140NDM3|A0A140NDM3_ECOBD RWLG--TADRME-----ADLVP-KHGIEIDFIRISGLRGKG----IKA------LIA--A	76
tr|A0A140ND16|A0A140ND16_ECOBD ------AQKRVG-----CVFAT---RGDLSFFAK--------------------------	151
tr|A0A140NB73|A0A140NB73_ECOBD ---------DQP-----LKKVK---KGNITWASFNLSEQDL-DEYYNQFS---NAV----	84
tr|A0A140NAS4|A0A140NAS4_ECOBD ------------------------------------------------------------	104
EIE92684.1 PLYSLDTSAP---------------YINIDFLSFHNPSNKD-VSFFERLK---DKVI--N	192
tr|A0A140NC71|A0A140NC71_ECOBD IKLTPPAGKPMP-----IV-IP---SYNGARKQANLTP--L----LAILL---HKL----	108
tr|A0A140NFJ6|A0A140NFJ6_ECOBD RRYNPDTRR----------------DELLERI----------------------------	19
tr|A0A140NAT1|A0A140NAT1_ECOBD ---------------------------------------------NARFV---GVAG--P	44
tr|A0A140N9M1|A0A140N9M1_ECOBD ----------------------------------------S----YDQLL----------	268
tr|A0A077D8P5|A0A077D8P5_ECOBD SPYSPSSRRWL----------------NVIYIDVN-----A----VEDF-----------	222
tr|A0A140N6N9|A0A140N6N9_ECOBD SPYSPSSRRWL----------------NVIYIDVN-----A----VEDF-----------	222
tr|A0A140NCY2|A0A140NCY2_ECOBD ------------------------------------------------------------	81
tr|A0A140NBV0|A0A140NBV0_ECOBD DQL----SARIN-------ANP---KGRFIYLARQVNP--D----MADYI---K------	152
tr|A0A140N767|A0A140N767_ECOBD ------------------------------------------------------------	104
tr|A0A140N751|A0A140N751_ECOBD G----------------------------SLLTYEATA--D----LET------------	49
tr|A0A140NDE2|A0A140NDE2_ECOBD ------------------------------------------------------------	0
tr|B9X2J9|B9X2J9_ECOLX TTMTPTGSERVQ-----SAFGK---DVQHVYLPYDLPD--A----LNRFL---NKVD--P	123
tr|A0A140N2M6|A0A140N2M6_ECOBD TTMTPTGSERVQ-----SAFGK---DVQHVYLPYDLPD--A----LNRFL---NKVD--P	123
tr|A0A140N4P2|A0A140N4P2_ECOBD ------------------------------------------------------------	51
tr|A0A140N4F1|A0A140N4F1_ECOBD ------------------------------------------------------------	58
tr|A0A140N4Q1|A0A140N4Q1_ECOBD ------------------------------------------------------------	58
tr|A0A140NB87|A0A140NB87_ECOBD ----------------------------------------VAAE-FRCRGDDLLGIYADA	53
tr|A0A140N478|A0A140N478_ECOBD ----------------------------------------FVFHVF--------------	65
tr|A0A140N6I1|A0A140N6I1_ECOBD ----------------------------------------VKFHLF--------------	59
tr|A0A140NE18|A0A140NE18_ECOBD ----------------------------------------IPEA----------------	16
tr|A0A140N490|A0A140N490_ECOBD ----------------------------------------LPWSFFNIHGLEFNGQI---	195
sp|P0AAX8|YBIS_ECOLI ------------------------------------------------------------	0
tr|A0A140NBR2|A0A140NBR2_ECOBD ------------------------------------------------------------	0
tr|A0A140N8N6|A0A140N8N6_ECOBD ------------------------------------------------------------	0
tr|A0A140NBD0|A0A140NBD0_ECOBD ------------------------------------------------------------	0
tr|A0A140ND01|A0A140ND01_ECOBD ------------------------------------------------------------	0
tr|A0A140NFM9|A0A140NFM9_ECOBD ---------------------------------------------------DQVLKLFSI	52
tr|A0A140N2X3|A0A140N2X3_ECOBD -----QMTMGWFLKEKQLAMMQ------------------TPHHFFSPDPFERNLGRFRK	407
tr|A0A140NI52|A0A140NI52_ECOBD -------QDGYFKPEQR-------------------------------------------	149
tr|A0A140N956|A0A140N956_ECOBD -------QYSYMVVLDADSVM-------------------------TGDCLCGLVRLMEA	355
tr|A0A140NFF4|A0A140NFF4_ECOBD -------TYG--TVKGMTPEE-------------------------VEA-----------	48
tr|A0A140NAB6|A0A140NAB6_ECOBD -------FFS--VAKGKLPTY-------------------------ILSCFASL------	323
tr|A0A140N9W7|A0A140N9W7_ECOBD -------IFA-----------------------------------------SELDNFRHY	146
tr|A0A140NA53|A0A140NA53_ECOBD -------DVT-----------------------------------------SLLEDPKAY	41
tr|A0A140NAL6|A0A140NAL6_ECOBD -------RYG--AESRN---L-------------------------ILSAIC---GQVAT	115
tr|A0A140NDQ1|A0A140NDQ1_ECOBD -------AEG--DGEGF---I-------------------------VIDDLVDTGGTA-V	98
tr|A0A140N779|A0A140N779_ECOBD -------NYG--QHSA------------------------------IMAGFSHVTGDLII	97
tr|A0A140NA95|A0A140NA95_ECOBD ------------------------------------------------------------	0
tr|A0A140NB41|A0A140NB41_ECOBD ------------------------------------------------------------	46
tr|A0A140NAU4|A0A140NAU4_ECOBD ------------------------------------------------------------	0
tr|A0A140N3P4|A0A140N3P4_ECOBD ------------------------------------------------------------	0
tr|A0A140N629|A0A140N629_ECOBD ------------------------------------------------------------	0
tr|A0A140NDZ2|A0A140NDZ2_ECOBD ----------IRKKR---------------------------------------------	12
tr|A0A140NC56|A0A140NC56_ECOBD ------------------------------------------------------------	0
tr|A0A140SSB0|A0A140SSB0_ECOBD ------------------------------------------------------------	0
tr|A0A140NBQ8|A0A140NBQ8_ECOBD ------------------------------------------------------------	11
tr|A0A140NB31|A0A140NB31_ECOBD ------------------------------------------------------------	32
tr|A0A140NC69|A0A140NC69_ECOBD ------------------------------------------------------------	19
tr|A0A140N8V8|A0A140N8V8_ECOBD ------------------------------------------------------------	25
tr|A0A140N4E5|A0A140N4E5_ECOBD --------------------------------------------------YFPFGGLQR-	18
tr|A0A140NFP3|A0A140NFP3_ECOBD ------------------------------------------------GGISVYAGICFT	62
tr|A0A140N5S5|A0A140N5S5_ECOBD VLHFHVLHSYWLNLKSV-------------------------------------VRFCEK	119
tr|A0A140N6M9|A0A140N6M9_ECOBD ---------LYPDD-----------------------------STYSGRELRLRQE----	286
tr|A0A140N753|A0A140N753_ECOBD ---------LYPND-----------------------------NHTAGKKLRLMQQ----	273
tr|A0A140N7V2|A0A140N7V2_ECOBD -------------------VIQ-----------------------ARESKYIMMHAPTER	237
tr|A0A140NFL7|A0A140NFL7_ECOBD SLLTALFISLWMGPRMI-AHLQKLSF---GQVVR----NDGPESHFSKRGTPTMGGI---	77
tr|A0A140NFF5|A0A140NFF5_ECOBD -----SARPLGVQPRGG-V-IS--PQPAFMQLVRQELQAKLGDKVKDLSGVKIFTTFDSV	445
tr|A0A140N7N0|A0A140N7N0_ECOBD -----REEPIWLAP--R-QMPQ--LAPLFSRMMLGK-------SK---------------	268
tr|A0A140N5D2|A0A140N5D2_ECOBD -----RTEAINANYHAP-EIAF--SAPYLSEMVRQEMYNRYGESAY-EDGYRIYTTITRK	294
tr|A0A140N5J0|A0A140N5J0_ECOBD ------------------------------------------------------------	242
tr|A0A140N4N0|A0A140N4N0_ECOBD KSPYFFNAGLFNTG----------------------------------RDLALLGRFYAE	55
tr|A0A140N8I9|A0A140N8I9_ECOBD ---VGENYSAWRYKREE-GA----------------------------------------	64
tr|A0A140N8Y1|A0A140N8Y1_ECOBD -IDSTAMS---RAQRHI-DGL--------------------------LKPVGSLGK----	38
tr|A0A140NES8|A0A140NES8_ECOBD ---------------------G-SRAAVVVTDPR-------------------TGGVLA-	285
tr|A0A140NDM3|A0A140NDM3_ECOBD PL---RIFNAWRQARAI-MKAY--------------------------------------	94
tr|A0A140ND16|A0A140ND16_ECOBD ------------------------------------------------------------	151
tr|A0A140NB73|A0A140NB73_ECOBD ---------LWPAFHYR-LDL-----------VQ------F--QRPAWDGYLRVNALLA-	114
tr|A0A140NAS4|A0A140NAS4_ECOBD ------------------------------------------------------------	104
EIE92684.1 PIHFFIKARGFIKKSQQ-E--------------------------KMALGLETTSNPAAK	225
tr|A0A140NC71|A0A140NC71_ECOBD ------------------------GFPVVVHGVS-------------EDPTRVLTETIFE	131
tr|A0A140NFJ6|A0A140NFJ6_ECOBD ------------------------------------------------------------	19
tr|A0A140NAT1|A0A140NAT1_ECOBD -RMQAEGCEAWYEMEEL-AVMGIVEVL---------------------------GR-LRR	74
tr|A0A140N9M1|A0A140N9M1_ECOBD -AASTENWRQWWQKRRI-TVNGG----------D------A--HDQQALDYALYH-----	303
tr|A0A077D8P5|A0A077D8P5_ECOBD --HLSEEAQAWWQLPTT-QQTLQQ--------AR----------DADWVDYSTVTA----	257
tr|A0A140N6N9|A0A140N6N9_ECOBD --HLSEEAQAWWQLPTT-QQTLQQ--------AR----------DADWVDYSTVTA----	257
tr|A0A140NCY2|A0A140NCY2_ECOBD -------------------GIC--------------------------------------	84
tr|A0A140NBV0|A0A140NBV0_ECOBD -------------KLKL-PGIHLRE--------------------E-SRRYYPSGEVTAH	177
tr|A0A140N767|A0A140N767_ECOBD ----IQEMDAWLLSE----GTH-------------------------LRPYETLGAHA--	129
tr|A0A140N751|A0A140N751_ECOBD ---EKVTIEGWNGPVEI-DQIKGKKITVVPI---------------LRAGLGMM------	84
tr|A0A140NDE2|A0A140NDE2_ECOBD ------------------------------------------------------------	0
tr|B9X2J9|B9X2J9_ECOLX KLVLIMETELWPNLI---AALHKRKIPLVIANAR------L--SARSAAGYAKLGKFVRR	172
tr|A0A140N2M6|A0A140N2M6_ECOBD KLVLIMETELWPNLI---AALHKRKIPLVIANAR------L--SARSAAGYAKLGKFVRR	172
tr|A0A140N4P2|A0A140N4P2_ECOBD ----------------------------------------------------------NK	53
tr|A0A140N4F1|A0A140N4F1_ECOBD ----------------------------------------------------------LG	60
tr|A0A140N4Q1|A0A140N4Q1_ECOBD ----------------------------------------------------------IR	60
tr|A0A140NB87|A0A140NB87_ECOBD IREQ-------------------------------------------IQAMQHL---RLQ	67
tr|A0A140N478|A0A140N478_ECOBD ------------------------------------------------------------	65
tr|A0A140N6I1|A0A140N6I1_ECOBD ------------------------------------------------------------	59
tr|A0A140NE18|A0A140NE18_ECOBD ------------------------------------------------------------	16
tr|A0A140N490|A0A140N490_ECOBD ------------------------------------------------SFL---------	198
sp|P0AAX8|YBIS_ECOLI ------------------------------------------------------------	0
tr|A0A140NBR2|A0A140NBR2_ECOBD ------------------------------------------------------------	0
tr|A0A140N8N6|A0A140N8N6_ECOBD ------------------------------------------------------------	0
tr|A0A140NBD0|A0A140NBD0_ECOBD ------------------------------------------------------------	0
tr|A0A140ND01|A0A140ND01_ECOBD ------------------------------------------------------------	0
tr|A0A140NFM9|A0A140NFM9_ECOBD VP----------DYDLNIMQPGQ---G---LT-----------EITC-------------	72
tr|A0A140N2X3|A0A140N2X3_ECOBD TP----------NEGTLFYGLVQD------------------------------------	421
tr|A0A140NI52|A0A140NI52_ECOBD --------------QALFERIHASGAQ---IV-----------T----------------	165
tr|A0A140N956|A0A140N956_ECOBD NP----------NAGIIQSSPKASGMD---TL-----------YARCQQFATRVYGPLFT	391
tr|A0A140NFF4|A0A140NFF4_ECOBD ------------------------------------------------------------	48
tr|A0A140NAB6|A0A140NAB6_ECOBD --------------AMLMAHYALLA------A-----------K------NN--------	338
tr|A0A140N9W7|A0A140N9W7_ECOBD PL----------EADNIFAAIAAT--------------------------NRLIRGAY--	168
tr|A0A140NA53|A0A140NA53_ECOBD AL----------SIDLLVERYKNAGIT---KV-----------V------GTEARGFLFG	71
tr|A0A140NAL6|A0A140NAL6_ECOBD PF----------HADVFIAHFGPAGVT---AA-----------K------LRE-------	138
tr|A0A140NDQ1|A0A140NDQ1_ECOBD AI----------R--E--------------------------------------------	102
tr|A0A140N779|A0A140N779_ECOBD TL----------DADL--------------------------------------------	103
tr|A0A140NA95|A0A140NA95_ECOBD ------------------------------------------------------------	0
tr|A0A140NB41|A0A140NB41_ECOBD -----------------------------------------------------------V	47
tr|A0A140NAU4|A0A140NAU4_ECOBD ------------------------------------------------------------	0
tr|A0A140N3P4|A0A140N3P4_ECOBD ------------------------------------------------------------	0
tr|A0A140N629|A0A140N629_ECOBD ------------------------------------------------------------	0
tr|A0A140NDZ2|A0A140NDZ2_ECOBD --------------------------DGHALS---------------------------D	19
tr|A0A140NC56|A0A140NC56_ECOBD ------------------------------------------------------------	0
tr|A0A140SSB0|A0A140SSB0_ECOBD ------------------------------MS---------------------------K	3
tr|A0A140NBQ8|A0A140NBQ8_ECOBD -------------------------KLATSL--------------------------IDE	20
tr|A0A140NB31|A0A140NB31_ECOBD ----------------------SREKDTDSL--------------------------IMY	44
tr|A0A140NC69|A0A140NC69_ECOBD -----------------------MLLILLAL--------------------------LVY	30
tr|A0A140N8V8|A0A140N8V8_ECOBD ------------------------------------------------------------	25
tr|A0A140N4E5|A0A140N4E5_ECOBD --------------------------DFMRIA-----------------QTVAARGHHVR	35
tr|A0A140NFP3|A0A140NFP3_ECOBD ------------------------------------------------------------	62
tr|A0A140N5S5|A0A140N5S5_ECOBD VKNHKPDVTLVWT-------------------------LHDHW---SV--TGRC---AFT	146
tr|A0A140N6M9|A0A140N6M9_ECOBD ------YFLVSSTIQDILSRHYQLHKTYDNLADKIAIHLNDTHPVLSIPEMMRL---LID	337
tr|A0A140N753|A0A140N753_ECOBD ------YFQCACSVADILRRHHLAGRKLHELADYEVIQLNDTHPTIAIPELLRV---LID	324
tr|A0A140N7V2|A0A140N7V2_ECOBD LDEV------------IALLPGAERPTILPLA----------------GDQQRVAMHMVS	269
tr|A0A140NFL7|A0A140NFL7_ECOBD --------------------------------------------------MILT---AIV	84
tr|A0A140NFF5|A0A140NFF5_ECOBD AQDA-AE-----------------------------------------------------	451
tr|A0A140N7N0|A0A140N7N0_ECOBD ------------------------------------------------------------	268
tr|A0A140N5D2|A0A140N5D2_ECOBD VQQA-AQQAVRNNVLDYDMRHGYRGPA---------------------------------	320
tr|A0A140N5J0|A0A140N5J0_ECOBD ------------------------------------------------------------	242
tr|A0A140N4N0|A0A140N4N0_ECOBD ALVD----------------SGI---EF--------------------------------	64
tr|A0A140N8I9|A0A140N8I9_ECOBD ------------------------------------------------------------	64
tr|A0A140N8Y1|A0A140N8Y1_ECOBD LEVL------------AIQLAGMPGLNGIPHV----------------GKKAVL---VMC	67
tr|A0A140NES8|A0A140NES8_ECOBD -LVSTPS------YDPNLFVDGISSKDYSALL----------------NDPNTP---LVN	319
tr|A0A140NDM3|A0A140NDM3_ECOBD ---------------KPDVVLGMG---------------------------GYV---SGP	109
tr|A0A140ND16|A0A140ND16_ECOBD ---------------------------------------------------THP---KVR	157
tr|A0A140NB73|A0A140NB73_ECOBD -------------------------------------------------DKLLP---LLQ	122
tr|A0A140NAS4|A0A140NAS4_ECOBD ------------------------------------------------------------	104
EIE92684.1 LK----------------------------------------------------------	227
tr|A0A140NC71|A0A140NC71_ECOBD LMGITPTLH----------------------G----------------GQAQAK---LDE	150
tr|A0A140NFJ6|A0A140NFJ6_ECOBD ------------------------------------------------------------	19
tr|A0A140NAT1|A0A140NAT1_ECOBD LLHIRADLTKRFGELKPDVFVGIDAPDFNI------------------------------	104
tr|A0A140N9M1|A0A140N9M1_ECOBD LRIMTPA----HDERSSIAAKGLTGEG--------------------------------Y	327
tr|A0A077D8P5|A0A077D8P5_ECOBD -LKMTAL---------RMAWKGFAQRDDEQMA----------------AFRQFV---ADH	288
tr|A0A140N6N9|A0A140N6N9_ECOBD -LKMTAL---------RMAWKGFAQRDDEQMA----------------AFRQFV---AEQ	288
tr|A0A140NCY2|A0A140NCY2_ECOBD -LGHQAI---------VEAYGGYVGQAGEILH----------------GKASSI---EHD	115
tr|A0A140NBV0|A0A140NBV0_ECOBD LIGFT-N---------VDS-QGIE---------------------------------GVE	193
tr|A0A140N767|A0A140N767_ECOBD -----------------DTMDGVTGTRFSVWA----------------PNARRV---SVV	153
tr|A0A140N751|A0A140N751_ECOBD -----------------DGVLE---------N----------------VPSARI---SVV	99
tr|A0A140NDE2|A0A140NDE2_ECOBD MLQSNEY---------FSGKVKSIGFSSSSTG----------------RASVGV---MVE	32
tr|B9X2J9|B9X2J9_ECOLX LLRRITL---------IAAQNEEDGARFVSLG----------------AKNNQV---TVT	204
tr|A0A140N2M6|A0A140N2M6_ECOBD LLRRITL---------IAAQNEEDGARFVSLG----------------AKNNQV---TVT	204
tr|A0A140N4P2|A0A140N4P2_ECOBD KAK----ASE---------KIANFFHL--IKVLRANKYDLIVNLTDQWMVAILVRLLNAR	98
tr|A0A140N4F1|A0A140N4F1_ECOBD HG------AL---------EIGERRKL--GHSLREKRYDRAYVLPNSFKSA--LVPFFAG	101
tr|A0A140N4Q1|A0A140N4Q1_ECOBD RWRKAWFSAP---------IKVERKAF--REALQAENYDAVIDAQGLVKSAALVTRLAHG	109
tr|A0A140NB87|A0A140NB87_ECOBD DDEYQWLSALPFFKADYLNWLREFRFNPEQVTVSNDNGKLDIRLSGPWREV---------	118
tr|A0A140N478|A0A140N478_ECOBD -----------------IDDIPEADIQR-LAQLAKS-YRTCIQIH---LVN---CERLKA	100
tr|A0A140N6I1|A0A140N6I1_ECOBD -----------------TDYIDEDYLQR-VNAFTSKNANAEVRIY---KVS---NAFIDI	95
tr|A0A140NE18|A0A140NE18_ECOBD --------EIKARIAELGRQITERYKDSGS----------DMVLVGLLRGS---FMFMAD	55
tr|A0A140N490|A0A140N490_ECOBD KAGLYYADHITAVSPTYAREITEPQFAYGMEGLLQQ-RHREGRLSGVLNGV---------	248
sp|P0AAX8|YBIS_ECOLI ------------------------------------------------------------	0
tr|A0A140NBR2|A0A140NBR2_ECOBD ------------------------------------------------------------	0
tr|A0A140N8N6|A0A140N8N6_ECOBD ------------------------------------------------------------	0
tr|A0A140NBD0|A0A140NBD0_ECOBD ------------------------------------------------------------	0
tr|A0A140ND01|A0A140ND01_ECOBD ------------------------------------------------------------	0
tr|A0A140NFM9|A0A140NFM9_ECOBD ----------------------------RILEGLKP------------------------	80
tr|A0A140N2X3|A0A140N2X3_ECOBD -GNDMWDAT----------------FFCGSCAVIRR--K---------------------	441
tr|A0A140NI52|A0A140NI52_ECOBD -------------------------VAMGSPKQ---------------------------	173
tr|A0A140N956|A0A140N956_ECOBD AGLHFWQLGE--------------SHYWGHNAIIRV------------------------	413
tr|A0A140NFF4|A0A140NFF4_ECOBD TGAQIILGNT--------------FHLWLRPGQEIM--K---------------------	71
tr|A0A140NAB6|A0A140NAB6_ECOBD -PLA------------------------LRINGWIN--I---------------------	350
tr|A0A140N9W7|A0A140N9W7_ECOBD ACVAMIIGHG--------------MVAFRDPNGIRP--L---------------------	191
tr|A0A140NA53|A0A140NA53_ECOBD APVALGLGVG--------------FVPVRKPGKLPR--E---------------------	94
tr|A0A140NAL6|A0A140NAL6_ECOBD ---------------------------LGVIRGKIA--T---------------------	148
tr|A0A140NDQ1|A0A140NDQ1_ECOBD ----------------------------MYPKAHFV--T---------------------	111
tr|A0A140N779|A0A140N779_ECOBD ----------------------------QNPPEEIP--R---------------------	112
tr|A0A140NA95|A0A140NA95_ECOBD ------------------------------------------------------------	0
tr|A0A140NB41|A0A140NB41_ECOBD GGVYFWVYRE--------------RH-------------------WPWGENAP-APQLKD	73
tr|A0A140NAU4|A0A140NAU4_ECOBD ---------------------------------------------------------MKD	3
tr|A0A140N3P4|A0A140N3P4_ECOBD --------------------------------------------------------MMNS	4
tr|A0A140N629|A0A140N629_ECOBD --------------------------------------------------------MSND	4
tr|A0A140NDZ2|A0A140NDZ2_ECOBD EEIRFFINGI--------------RDN---------------------------------	32
tr|A0A140NC56|A0A140NC56_ECOBD -MATPHI-NA--------------E-----------------------------------	9
tr|A0A140SSB0|A0A140SSB0_ECOBD -SDVFHL-GL--------------T-----------------------------------	12
tr|A0A140NBQ8|A0A140NBQ8_ECOBD ------------------------------------------------------------	20
tr|A0A140NB31|A0A140NB31_ECOBD DRTLLWLTFG--------------LAA---------------------------------	57
tr|A0A140NC69|A0A140NC69_ECOBD SALVIWSASG--------------QD----------------------------------	42
tr|A0A140N8V8|A0A140N8V8_ECOBD ------------------------------------------------------------	25
tr|A0A140N4E5|A0A140N4E5_ECOBD VYTQSWEGEC--------------PDV---FELIKV--PVKS------------------	58
tr|A0A140NFP3|A0A140NFP3_ECOBD ------------------------------FGI---------------------------	65
tr|A0A140N5S5|A0A140N5S5_ECOBD DGCEGWKTGC--------------QKCPTLIN----------------------------	164
tr|A0A140N6M9|A0A140N6M9_ECOBD EHQFSWDDAF--------------EVCCQVFSYTNH--TLMSEALETWPVDML-GKI---	377
tr|A0A140N753|A0A140N753_ECOBD EHQMSWDDAW--------------AITSKTFAYTNH--TLMPEALERWDVKLV-KGL---	364
tr|A0A140N7V2|A0A140N7V2_ECOBD SETLFWETME--------------KLK----ALGA-------------------------	286
tr|A0A140NFL7|A0A140NFL7_ECOBD ISVLLWAYPS--------------NPY----V---------------WCV----------	101
tr|A0A140NFF5|A0A140NFF5_ECOBD ------------------------------------------------------------	451
tr|A0A140N7N0|A0A140N7N0_ECOBD -------------------------------------------------SDKI-------	272
tr|A0A140N5D2|A0A140N5D2_ECOBD --NVLWKVGE--------------SA---------------------WDNNKI-TDTLKA	342
tr|A0A140N5J0|A0A140N5J0_ECOBD ------------------------------------------------------------	242
tr|A0A140N4N0|A0A140N4N0_ECOBD --DLLFGPAY--------------KGI----PIAT-------------------------	79
tr|A0A140N8I9|A0A140N8I9_ECOBD --ATVW------------------------------------------------------	68
tr|A0A140N8Y1|A0A140N8Y1_ECOBD ADHGVWEEGV--------------AIS----PKEV-------------------------	84
tr|A0A140NES8|A0A140NES8_ECOBD R------------------------------------------------------ATQGV	325
tr|A0A140NDM3|A0A140NDM3_ECOBD GGLAAWSLGI--------------PVV----L-HEQ--NGIAGLTNKWLAKIA-TKVMQA	147
tr|A0A140ND16|A0A140ND16_ECOBD GELLYFPTRM--------------------------------------------------	167
tr|A0A140NB73|A0A140NB73_ECOBD DDDIIWIHDY--------------HLL----PFAHE--LRKRGVNNRIGFFLH-------	155
tr|A0A140NAS4|A0A140NAS4_ECOBD ------------------------------------------------------------	104
EIE92684.1 DAIKLFNTAF--------------GFA----PARPV--GPLVEL---IGPIV--------	256
tr|A0A140NC71|A0A140NC71_ECOBD HQPVFMPVG----------------------------------------AFC--------	162
tr|A0A140NFJ6|A0A140NFJ6_ECOBD ------------------------------------------------NLDI--------	23
tr|A0A140NAT1|A0A140NAT1_ECOBD ------------------------------------------------------------	104
tr|A0A140N9M1|A0A140N9M1_ECOBD KGHVFWDTEV--------------FLL----PFHL-----FS------------------	346
tr|A0A077D8P5|A0A077D8P5_ECOBD GDSLFWQAAF--------------DAL---------------------------------	301
tr|A0A140N6N9|A0A140N6N9_ECOBD GDSLFWQAAF--------------DAL---------------------------------	301
tr|A0A140NCY2|A0A140NCY2_ECOBD GQAM-FAGLT--------------NPL----PVAR-----YHSL---VGSNI--------	140
tr|A0A140NBV0|A0A140NBV0_ECOBD KSFDKWLTGQ--------------PGE----RIVR-----KD------------------	212
tr|A0A140N767|A0A140N767_ECOBD GQFNYWDGRR--------------HPM----RLRK-----ESGI---WELFI--------	179
tr|A0A140N751|A0A140N751_ECOBD GMYRN-------------------------------------------------------	104
tr|A0A140NDE2|A0A140NDE2_ECOBD GEYTF-------------------------------------------------------	37
tr|B9X2J9|B9X2J9_ECOLX GSLKF-------------------------------------------------------	209
tr|A0A140N2M6|A0A140N2M6_ECOBD GSLKF-------------------------------------------------------	209
tr|A0A140N4P2|A0A140N4P2_ECOBD VKI---------------------------------------------------------	101
tr|A0A140N4F1|A0A140N4F1_ECOBD IPH---------------------------------------------------------	104
tr|A0A140N4Q1|A0A140N4Q1_ECOBD VKH---------------------------------------------------------	112
tr|A0A140NB87|A0A140NB87_ECOBD ------------------------------------------------------------	118
tr|A0A140N478|A0A140N478_ECOBD LPT---------------------------------------------------------	103
tr|A0A140N6I1|A0A140N6I1_ECOBD FPS---------------------------------------------------------	98
tr|A0A140NE18|A0A140NE18_ECOBD LCR---------------------------------------------------------	58
tr|A0A140N490|A0A140N490_ECOBD --D---------------------------------------------------------	249
sp|P0AAX8|YBIS_ECOLI ------------------------------------------------------------	0
tr|A0A140NBR2|A0A140NBR2_ECOBD ------------------------------------------------------------	0
tr|A0A140N8N6|A0A140N8N6_ECOBD ------------------------------------------------------------	0
tr|A0A140NBD0|A0A140NBD0_ECOBD ------------------------------------------------------------	0
tr|A0A140ND01|A0A140ND01_ECOBD ------------------------------------------------------------	0
tr|A0A140NFM9|A0A140NFM9_ECOBD --ILAEFKPDVVL---VHGDTTTTLAT---------------------------------	102
tr|A0A140N2X3|A0A140N2X3_ECOBD -PLDEIGGIAVET---VTEDAHTSLRL---------------------------------	464
tr|A0A140NI52|A0A140NI52_ECOBD ----EIFMRDCRL---V-------------------------------------------	183
tr|A0A140N956|A0A140N956_ECOBD ----KPFIEHCAL---APLPGEGSFAG---------------------------------	433
tr|A0A140NFF4|A0A140NFF4_ECOBD -LHGDL------------------------------------------------------	76
tr|A0A140NAB6|A0A140NAB6_ECOBD -AFGVTGIIAT------F------------------------------------------	361
tr|A0A140N9W7|A0A140N9W7_ECOBD -VLGKRDIDENRT---EYMVASESVAL---------------------------------	214
tr|A0A140NA53|A0A140NA53_ECOBD -TISETY----DL---EYGTDQLEI-----------------------------------	111
tr|A0A140NAL6|A0A140NAL6_ECOBD -IFHGIDISSR-------------------------------------------------	158
tr|A0A140NDQ1|A0A140NDQ1_ECOBD -IFAKPAG--R-------------------------------------------------	119
tr|A0A140N779|A0A140N779_ECOBD -LVAKADE--G-------------------------------------------------	120
tr|A0A140NA95|A0A140NA95_ECOBD -MLLSIITV---------------------------------------------------	8
tr|A0A140NB41|A0A140NB41_ECOBD NPSISIIIP---------------------------------------------------	82
tr|A0A140NAU4|A0A140NAU4_ECOBD NPLISIYMP---------------------------------------------------	12
tr|A0A140N3P4|A0A140N3P4_ECOBD TNKLSVIIP---------------------------------------------------	13
tr|A0A140N629|A0A140N629_ECOBD YPLVSIIIP---------------------------------------------------	13
tr|A0A140NDZ2|A0A140NDZ2_ECOBD ------------------------------------------------------------	32
tr|A0A140NC56|A0A140NC56_ECOBD ------------------------------------------------------------	9
tr|A0A140SSB0|A0A140SSB0_ECOBD ------------------------------------------------------------	12
tr|A0A140NBQ8|A0A140NBQ8_ECOBD ------------------------------------------------------------	20
tr|A0A140NB31|A0A140NB31_ECOBD -----------------------------IGFIMVTSASMPIGQRLTNDPFF--------	80
tr|A0A140NC69|A0A140NC69_ECOBD -----------------------------IGM----------------------------	45
tr|A0A140N8V8|A0A140N8V8_ECOBD ------------------------------------------------------------	25
tr|A0A140N4E5|A0A140N4E5_ECOBD ------------------------------------------------------------	58
tr|A0A140NFP3|A0A140NFP3_ECOBD ---------------VDYYIPHASLYLACAGVLVFIG-----A-------------LDDR	92
tr|A0A140N5S5|A0A140N5S5_ECOBD YPPVKIDR------------AHQ---L-------VAG-----KRQLFRE-----------	186
tr|A0A140N6M9|A0A140N6M9_ECOBD LP-RHLQII---------------------------------------------FEINDY	391
tr|A0A140N753|A0A140N753_ECOBD LP-RHMQII---------------------------------------------NEINTR	378
tr|A0A140N7V2|A0A140N7V2_ECOBD ------------------------------------------------------------	286
tr|A0A140NFL7|A0A140NFL7_ECOBD -----------------------LVVLVGYGVIGFVD-----D-----------------	116
tr|A0A140NFF5|A0A140NFF5_ECOBD ------------------------------------------------------------	451
tr|A0A140N7N0|A0A140N7N0_ECOBD ------------------------------------------------------------	272
tr|A0A140N5D2|A0A140N5D2_ECOBD LPTYGPLLPAAVTS----ANPQQATAMLA-------------------------------	367
tr|A0A140N5J0|A0A140N5J0_ECOBD ------------------------------------------------------------	242
tr|A0A140N4N0|A0A140N4N0_ECOBD -----TT-----------------------------------------------------	81
tr|A0A140N8I9|A0A140N8I9_ECOBD ------------------------------------------------------------	68
tr|A0A140N8Y1|A0A140N8Y1_ECOBD ------------------------------------------------------------	84
tr|A0A140NES8|A0A140NES8_ECOBD YPPASTVKPYVAVSALSAGVITRNTTLFDPGWWQLPG-----SEKRYR------------	368
tr|A0A140NDM3|A0A140NDM3_ECOBD FPGAFPNA-------------------------EVVG-----N-PVRTDVLALPLP----	172
tr|A0A140ND16|A0A140ND16_ECOBD ------------------------------------------------------------	167
tr|A0A140NB73|A0A140NB73_ECOBD IPFPTPEI-FNALP--TYDTLLEQ--LCDYDLLGFQT---------ENDRLAFLDCLSNL	201
tr|A0A140NAS4|A0A140NAS4_ECOBD ------------------------------------------------------------	104
EIE92684.1 -PKTHPVL-TDDLQ--QFLDSHQKVVYVAFGQHAVQA-----TEELGLI-MT------SM	300
tr|A0A140NC71|A0A140NC71_ECOBD -PPLEKQL------------------AM--------------------------------	171
tr|A0A140NFJ6|A0A140NFJ6_ECOBD -PGAVAQA------------------LRE----DLGG-----TVDANNDITAKLLPENSR	55
tr|A0A140NAT1|A0A140NAT1_ECOBD ---------------------------------TLEG-----NLK---------------	111
tr|A0A140N9M1|A0A140N9M1_ECOBD -DPTVARS------------------LLRYRWHNLPG-----------------------	364
tr|A0A077D8P5|A0A077D8P5_ECOBD ----HAQQ-------------------------------------VKED-----------	309
tr|A0A140N6N9|A0A140N6N9_ECOBD ----HAQQ-------------------------------------VKED-----------	309
tr|A0A140NCY2|A0A140NCY2_ECOBD -PAGLTIN------------------AHFNGMVM--------------------------	155
tr|A0A140NBV0|A0A140NBV0_ECOBD ----------------------------RYGRVI-------------EDISS--------	223
tr|A0A140N767|A0A140N767_ECOBD -PGAHNGQ------------------LYKYEMIDANG-----NLRLKSDPYA--------	207
tr|A0A140N751|A0A140N751_ECOBD ------------------------------------------------------------	104
tr|A0A140NDE2|A0A140NDE2_ECOBD ------------------------------------------------------------	37
tr|B9X2J9|B9X2J9_ECOLX ------------------------------------------------------------	209
tr|A0A140N2M6|A0A140N2M6_ECOBD ------------------------------------------------------------	209
tr|A0A140N4P2|A0A140N4P2_ECOBD ----------SQDYHHR----------------------------------------QSA	111
tr|A0A140N4F1|A0A140N4F1_ECOBD ----------RTGWRGEM----------------------------RYGLLNDVRVLDKE	126
tr|A0A140N4Q1|A0A140N4Q1_ECOBD ----------GLDWQTA-------------------------------------------	119
tr|A0A140NB87|A0A140NB87_ECOBD -----------ILWEVP------------------------------LLA----------	127
tr|A0A140N478|A0A140N478_ECOBD ----------TKNWSIAM----------------------------YFRF----------	115
tr|A0A140N6I1|A0A140N6I1_ECOBD ----------LKQWSYAT----------------------------FFRL----------	110
tr|A0A140NE18|A0A140NE18_ECOBD ----------EVQVSHEV----------------------------DFMT----------	70
tr|A0A140N490|A0A140N490_ECOBD ----------EKIWSPET----------------------------DLLL----------	261
sp|P0AAX8|YBIS_ECOLI ------------------------------------------------------------	0
tr|A0A140NBR2|A0A140NBR2_ECOBD ------------------------------------------------------------	0
tr|A0A140N8N6|A0A140N8N6_ECOBD ------------------------------------------------------------	0
tr|A0A140NBD0|A0A140NBD0_ECOBD ------------------------------------------------------------	0
tr|A0A140ND01|A0A140ND01_ECOBD ------------------------------------------------------------	0
tr|A0A140NFM9|A0A140NFM9_ECOBD -----------SLA----------------------------------------------	105
tr|A0A140N2X3|A0A140N2X3_ECOBD -----------HRRGY--------------------------------------------	469
tr|A0A140NI52|A0A140NI52_ECOBD ------------------------------------------------------------	183
tr|A0A140N956|A0A140N956_ECOBD -----------SILS---------------------------------------------	437
tr|A0A140NFF4|A0A140NFF4_ECOBD ------------------------------------------------------------	76
tr|A0A140NAB6|A0A140NAB6_ECOBD ------------------------------------------------------------	361
tr|A0A140N9W7|A0A140N9W7_ECOBD -----------DTLGFDF------------------------------------------	221
tr|A0A140NA53|A0A140NA53_ECOBD -----------------H------------------------------------------	112
tr|A0A140NAL6|A0A140NAL6_ECOBD ------------------------------------------------------------	158
tr|A0A140NDQ1|A0A140NDQ1_ECOBD ------------------------------------------------------------	119
tr|A0A140N779|A0A140N779_ECOBD ------------------------------------------------------------	120
tr|A0A140NA95|A0A140NA95_ECOBD ------------------------------------------------------------	8
tr|A0A140NB41|A0A140NB41_ECOBD ------------------------------------------------------------	82
tr|A0A140NAU4|A0A140NAU4_ECOBD ------------------------------------------------------------	12
tr|A0A140N3P4|A0A140N3P4_ECOBD ------------------------------------------------------------	13
tr|A0A140N629|A0A140N629_ECOBD ------------------------------------------------------------	13
tr|A0A140NDZ2|A0A140NDZ2_ECOBD ---------------------------------TISEGQ-------IAAL-AMTIFFHDM	51
tr|A0A140NC56|A0A140NC56_ECOBD ----------------------------------M--GD-------FADV-VL--MP---	20
tr|A0A140SSB0|A0A140SSB0_ECOBD ----------------------------------KNDLQ-------GATL-AI--VP---	25
tr|A0A140NBQ8|A0A140NBQ8_ECOBD ----------------------------------------------YALL-GWRAMLTEV	33
tr|A0A140NB31|A0A140NB31_ECOBD ---------------------------------------FAKRDGVYLIL-AFILAIITL	100
tr|A0A140NC69|A0A140NC69_ECOBD ---------------------------------------MERKIG-QIAM-GLVIMVVMA	64
tr|A0A140N8V8|A0A140N8V8_ECOBD ------------------------------------------------------------	25
tr|A0A140N4E5|A0A140N4E5_ECOBD --------------------HTNHGR---------NAEYFAWVQK------------HLR	77
tr|A0A140NFP3|A0A140NFP3_ECOBD FDISVKI------------------------RATIQAAV---------------------	107
tr|A0A140N5S5|A0A140N5S5_ECOBD ----------MLALGCQFIS----------------------------------------	196
tr|A0A140N6M9|A0A140N6M9_ECOBD FLKT-----------------------------------------------------LQE	398
tr|A0A140N753|A0A140N753_ECOBD FKTL-----------------------------------------------------VEK	385
tr|A0A140N7V2|A0A140N7V2_ECOBD ------------------------------------------------------------	286
tr|A0A140NFL7|A0A140NFL7_ECOBD YRKVVRKDTKGLIARWKY----------------------FWMSVIALGV-AFALYLAGK	153
tr|A0A140NFF5|A0A140NFF5_ECOBD ---------------------------------------KAAVEGIPA---LKK----QR	465
tr|A0A140N7N0|A0A140N7N0_ECOBD -------------------------------TTTLDAGLQRRLEELAQ---NWK----GR	294
tr|A0A140N5D2|A0A140N5D2_ECOBD DGSTVALSMEGVRWARPYRSDTQQGPTPRKVTDVLQTGQQIWVRQVGD---AWW----LA	420
tr|A0A140N5J0|A0A140N5J0_ECOBD ------------------------------------------------------------	242
tr|A0A140N4N0|A0A140N4N0_ECOBD ------------------------------------------------------------	81
tr|A0A140N8I9|A0A140N8I9_ECOBD --------------RCPL-----------------------Y----------------VP	75
tr|A0A140N8Y1|A0A140N8Y1_ECOBD ------------------------------------------------------------	84
tr|A0A140NES8|A0A140NES8_ECOBD --------------DWKK-----------------------W----------------GH	375
tr|A0A140NDM3|A0A140NDM3_ECOBD ---------QQRLAGREG------------------------------------------	181
tr|A0A140ND16|A0A140ND16_ECOBD ------------------------------------------------------------	167
tr|A0A140NB73|A0A140NB73_ECOBD TRVTTRSAKSHTAWGKAF-----------------------R----------------TE	222
tr|A0A140NAS4|A0A140NAS4_ECOBD ------------------------------------------------------------	104
EIE92684.1 LENMETGDIDGILWSVRD-----------------------M----------------EH	321
tr|A0A140NC71|A0A140NC71_ECOBD ------------------------------------------------------------	171
tr|A0A140NFJ6|A0A140NFJ6_ECOBD SHATVITRENGVFCGKRW-----------------------V------------------	74
tr|A0A140NAT1|A0A140NAT1_ECOBD ------------------------------------------------------------	111
tr|A0A140N9M1|A0A140N9M1_ECOBD ------AQEKARRNGWQG------------------------------------------	376
tr|A0A077D8P5|A0A077D8P5_ECOBD ----------EMRWGWPA-----------------------W------------------	318
tr|A0A140N6N9|A0A140N6N9_ECOBD ----------EMRWGWPA-----------------------W------------------	318
tr|A0A140NCY2|A0A140NCY2_ECOBD ---AV-RHDADRVCGFQF-----------------------H------------------	170
tr|A0A140NBV0|A0A140NBV0_ECOBD TDSQAAH---NLALSIDE------------------------------------------	238
tr|A0A140N767|A0A140N767_ECOBD FEAQMRPETASLICGLPE------------------------------------------	225
tr|A0A140N751|A0A140N751_ECOBD -EETLEP-----------------------------------------------------	110
tr|A0A140NDE2|A0A140NDE2_ECOBD -STAEPEEMTVISGA---------------------------------------------	51
tr|B9X2J9|B9X2J9_ECOLX -DISVTPQLAAKAVTL--------------------------------------------	224
tr|A0A140N2M6|A0A140N2M6_ECOBD -DISVTPQLAAKAVTL--------------------------------------------	224
tr|A0A140N4P2|A0A140N4P2_ECOBD FWRK---SFTHLVPLQ---------------GGN---------------VVESNLSVLTP	138
tr|A0A140N4F1|A0A140N4F1_ECOBD AWPLMVERYVALAYDK---------------G-----------------VMRTAQDLPKP	154
tr|A0A140N4Q1|A0A140N4Q1_ECOBD -----REPLASLFYNR---------------KHHIAKQ-----QHA---VERTRELFAKS	151
tr|A0A140NB87|A0A140NB87_ECOBD ------------------------------------------------------------	127
tr|A0A140N478|A0A140N478_ECOBD ------------------------------------------------------------	115
tr|A0A140N6I1|A0A140N6I1_ECOBD ------------------------------------------------------------	110
tr|A0A140NE18|A0A140NE18_ECOBD ------------------------------------------------------------	70
tr|A0A140N490|A0A140N490_ECOBD ------------------------------------------------------------	261
sp|P0AAX8|YBIS_ECOLI ------------------------------------------------------------	0
tr|A0A140NBR2|A0A140NBR2_ECOBD ------------------------------------------------------------	0
tr|A0A140N8N6|A0A140N8N6_ECOBD ------------------------------------------------------------	0
tr|A0A140NBD0|A0A140NBD0_ECOBD ------------------------------------------------------------	0
tr|A0A140ND01|A0A140ND01_ECOBD ------------------------------------------------------------	0
tr|A0A140NFM9|A0A140NFM9_ECOBD -----------------------------------------------------------A	106
tr|A0A140N2X3|A0A140N2X3_ECOBD ----------------------------------------------------------TS	471
tr|A0A140NI52|A0A140NI52_ECOBD ----------------------------------------------------------HP	185
tr|A0A140N956|A0A140N956_ECOBD ------------------------------------------------------HDFVEA	443
tr|A0A140NFF4|A0A140NFF4_ECOBD ------------------------------------------------------HDFMQW	82
tr|A0A140NAB6|A0A140NAB6_ECOBD -------------------------------------------------------VVSPW	366
tr|A0A140N9W7|A0A140N9W7_ECOBD -----------------------------------------------------LRDVAPG	228
tr|A0A140NA53|A0A140NA53_ECOBD -----------------------------------------------------VDAIKP-	118
tr|A0A140NAL6|A0A140NAL6_ECOBD ----------------------------------------------------------EV	160
tr|A0A140NDQ1|A0A140NDQ1_ECOBD ----------------------------------------------------------PL	121
tr|A0A140N779|A0A140N779_ECOBD ----------------------------------------------------------YD	122
tr|A0A140NA95|A0A140NA95_ECOBD ------------------------------------------------------------	8
tr|A0A140NB41|A0A140NB41_ECOBD ------------------------------------------------------------	82
tr|A0A140NAU4|A0A140NAU4_ECOBD ------------------------------------------------------------	12
tr|A0A140N3P4|A0A140N3P4_ECOBD ------------------------------------------------------------	13
tr|A0A140N629|A0A140N629_ECOBD ------------------------------------------------------------	13
tr|A0A140NDZ2|A0A140NDZ2_ECOBD TMPERVSLT---------MAMRDSGTVLDWKSLHLNGPIVDKHSTGGV---GDVTSLM--	97
tr|A0A140NC56|A0A140NC56_ECOBD GDPLRAKYIAETFLEDA-REVNNVRGMLGFTGTYKGRKI-SVMGHGMG---IPSCSIY--	73
tr|A0A140SSB0|A0A140SSB0_ECOBD GDPDRVEKIAAL-MDKP-VKLASHREFTTWRAELDGKPV-IVCSTGIG---GPSTSIA--	77
tr|A0A140NBQ8|A0A140NBQ8_ECOBD NLSPKPGLV---------------------------------------------------	42
tr|A0A140NB31|A0A140NB31_ECOBD RLPME--FW---------------------------------------------------	107
tr|A0A140NC69|A0A140NC69_ECOBD QIPPR--VY---------------------------------------------------	71
tr|A0A140N8V8|A0A140N8V8_ECOBD ------------------------------------------------------------	25
tr|A0A140N4E5|A0A140N4E5_ECOBD EHPVD-----------------------KVVGFNKMPGLDVYYAADVCY-AEKVAQEK--	111
tr|A0A140NFP3|A0A140NFP3_ECOBD ------------------------GIVMMVFGKLYLSSL------GYI--FGSWEMVLGP	135
tr|A0A140N5S5|A0A140N5S5_ECOBD --PSQ-----------------------------------------H------VADA---	204
tr|A0A140N6M9|A0A140N6M9_ECOBD QYPNDTDLLGRASIIDESNGRRVRMAWLAVVVSHKVNGVSELHSNLMV------QSLFA-	451
tr|A0A140N753|A0A140N753_ECOBD TWPGDEKVWAKLAVVH---DKQVHMANLCVVGGFAVNGVAALHSDLVV------KDLFP-	435
tr|A0A140N7V2|A0A140N7V2_ECOBD ------------------------------------------------------------	286
tr|A0A140NFL7|A0A140NFL7_ECOBD DTPAT-------QLVVP-----FFKDVMPQL-----------------------GLFYIL	178
tr|A0A140NFF5|A0A140NFF5_ECOBD KLSDLET---AIVVVDR-----FSGEVRAMVGGSEPQ---FAGYNRAMQARRSIGSLAKP	514
tr|A0A140N7N0|A0A140N7N0_ECOBD LPPRSSL---AMIVVDH-----TDMRVRGWVGSVDLNDDSRFGHVDMVNSIRSPGSVLKP	346
tr|A0A140N5D2|A0A140N5D2_ECOBD QVPEVNS---ALVSINP-----QNGAVMALVGGFDFNQS-KF--NRATQALRQVGSNIKP	469
tr|A0A140N5J0|A0A140N5J0_ECOBD ------------------------------------------------------------	242
tr|A0A140N4N0|A0A140N4N0_ECOBD ------------------------------------------------------------	81
tr|A0A140N8I9|A0A140N8I9_ECOBD KQPSTLK---R----------------------------------LLHLGSFAVSSFF--	96
tr|A0A140N8Y1|A0A140N8Y1_ECOBD ------------------------------------------------------------	84
tr|A0A140NES8|A0A140NES8_ECOBD GRLNVTR---SL----------------------EESADTFFYQVAYDMGIDRLSEWMGK	410
tr|A0A140NDM3|A0A140NDM3_ECOBD --PVR------------------------------------VLVVGGSQGARILNQTMP-	202
tr|A0A140ND16|A0A140ND16_ECOBD ------------------------------------------------------------	167
tr|A0A140NB73|A0A140NB73_ECOBD VYPIG------------------------------------IEPKEIA------KQAA--	238
tr|A0A140NAS4|A0A140NAS4_ECOBD ------------------------------------------------------------	104
EIE92684.1 LFPET------------------------------------LQTRSGQ--IYRIRELFG-	342
tr|A0A140NC71|A0A140NC71_ECOBD ------------------------------------------------------------	171
tr|A0A140NFJ6|A0A140NFJ6_ECOBD --EEV------------------------------------FIQLAGD------------	84
tr|A0A140NAT1|A0A140NAT1_ECOBD ------------------------------------------------------KQGIK-	116
tr|A0A140N9M1|A0A140N9M1_ECOBD ------------------------------------------------------------	376
tr|A0A077D8P5|A0A077D8P5_ECOBD --PEM------------------------------------YQNVDSP----EVRQFCE-	335
tr|A0A140N6N9|A0A140N6N9_ECOBD --PEM------------------------------------YQNVDSP----EVRQFCE-	335
tr|A0A140NCY2|A0A140NCY2_ECOBD --PES------------------------------------ILTTQGA---R---LLE--	184
tr|A0A140NBV0|A0A140NBV0_ECOBD ----R------------------------------------L------------------	240
tr|A0A140N767|A0A140N767_ECOBD ----K------------------------------------VVQTEER---KKANQFDA-	241
tr|A0A140N751|A0A140N751_ECOBD ------------------------------------------------------------	110
tr|A0A140NDE2|A0A140NDE2_ECOBD ------------------------------------------------------------	51
tr|B9X2J9|B9X2J9_ECOLX ------------------------------------------------------------	224
tr|A0A140N2M6|A0A140N2M6_ECOBD ------------------------------------------------------------	224
tr|A0A140N4P2|A0A140N4P2_ECOBD LGLDSLV-KQ-----------------------TTMSYPPASWKRMR-------------	161
tr|A0A140N4F1|A0A140N4F1_ECOBD LLWPQLQVSE-----------------------GEKSYTCNQF-----------------	174
tr|A0A140N4Q1|A0A140N4Q1_ECOBD LGYSKPQ--------------------------TQGDYAIAQH-----------------	168
tr|A0A140NB87|A0A140NB87_ECOBD ------VISE-----------------------MVHRYRSPQADVAQ-------------	145
tr|A0A140N478|A0A140N478_ECOBD ------V---------------------------IADYFIDQQDKIL-------------	129
tr|A0A140N6I1|A0A140N6I1_ECOBD ------V---------------------------AFQYLSETIENLL-------------	124
tr|A0A140NE18|A0A140NE18_ECOBD ----------------------------------ASSYGSGMS-----------------	79
tr|A0A140N490|A0A140N490_ECOBD ----------------------------------ASRYTRDTLEDKA-------------	274
sp|P0AAX8|YBIS_ECOLI ------------------------------------------------------------	0
tr|A0A140NBR2|A0A140NBR2_ECOBD ------------------------------------------------------------	0
tr|A0A140N8N6|A0A140N8N6_ECOBD ------------------------------------------------------------	0
tr|A0A140NBD0|A0A140NBD0_ECOBD ------------------------------------------------------------	0
tr|A0A140ND01|A0A140ND01_ECOBD ------------------------------------------------------------	0
tr|A0A140NFM9|A0A140NFM9_ECOBD FYQRIPVGHVEAGLRTGDLYSP------WPEEA----N---RTLT--GH-----------	140
tr|A0A140N2X3|A0A140N2X3_ECOBD AYMRIPQ-----------AAGL------ATESLSAHIGQRIRWAR--GM-----------	501
tr|A0A140NI52|A0A140NI52_ECOBD DALYMGVGGTYDVFT---------------------------------------------	200
tr|A0A140N956|A0A140N956_ECOBD ALMRRAGWGVWIAYDLPGSYEE------LPPNLLDELKRDRRWCH--GN-----------	484
tr|A0A140NFF4|A0A140NFF4_ECOBD KGPILTDSGGFQVFS--------------------------LGDI--R------------	102
tr|A0A140NAB6|A0A140NAB6_ECOBD GPMNTPVWQTFESYK--------------------------VFCA--W------------	386
tr|A0A140N9W7|A0A140N9W7_ECOBD EAIYITEEGQ--LFT--------------------------RQCA--D------------	246
tr|A0A140NA53|A0A140NA53_ECOBD ------------------------------------------------------------	118
tr|A0A140NAL6|A0A140NAL6_ECOBD LNHYTPEYQQ--LFR--------------------------RGDL--M------------	178
tr|A0A140NDQ1|A0A140NDQ1_ECOBD VD----------------------------------------DYV--V------------	127
tr|A0A140N779|A0A140N779_ECOBD VV----------------------------------------GTV--R------------	128
tr|A0A140NA95|A0A140NA95_ECOBD ---------AF------RNLEGIVKTHASLAHLAQAEDISFEWIVVDGGSN---------	44
tr|A0A140NB41|A0A140NB41_ECOBD ---------CF------NEEKNVEETI---HAALAQRYENIEVIAVNDGST---------	115
tr|A0A140NAU4|A0A140NAU4_ECOBD ---------TW------NRQQLAIRAI---KSVLRQDYSNWEMIIVDDCSN---------	45
tr|A0A140N3P4|A0A140N3P4_ECOBD ---------LY------NAGDDFRTCM---ESLITQTWTALEIIIINDGST---------	46
tr|A0A140N629|A0A140N629_ECOBD ---------TY------NSSDYITETL---TKLEKQTYPNFEIVIVNDGSK---------	46
tr|A0A140NDZ2|A0A140NDZ2_ECOBD ------L------------------------GP-----------MVAACGGYIPMISGRG	116
tr|A0A140NC56|A0A140NC56_ECOBD ------T------------------------KELITDFGVKKIIRVGSCGAVLPHVKLRD	103
tr|A0A140SSB0|A0A140SSB0_ECOBD ------V------------------------EE-LAQLGIRTFLRIGTTGAIQPHINVGD	106
tr|A0A140NBQ8|A0A140NBQ8_ECOBD --------DRIN----CG----AH-KDMALEDFHRSALAIQGWLP---------------	70
tr|A0A140NB31|A0A140NB31_ECOBD --------QRYSATMLLG---SII-LLMIVLVVGSSVKGASRWI----------------	139
tr|A0A140NC69|A0A140NC69_ECOBD --------EGWAPYLYII---CII-LLVAVDAFGAISKGAQRWL----------------	103
tr|A0A140N8V8|A0A140N8V8_ECOBD ------LIAK----NINEIFDGIDCEIIV---VHQANIPVKELF----------------	56
tr|A0A140N4E5|A0A140N4E5_ECOBD -GFFYRLTSR-----Y----------------RHYAAFERATFEQ--GKPTQLLMLTDKQ	147
tr|A0A140NFP3|A0A140NFP3_ECOBD FGYFLTLFAVWAAINAFNMVDGIDGLLGGLSCVSFAAIGMILWFD--GQTSL--------	185
tr|A0A140N5S5|A0A140N5S5_ECOBD --FNSLYGPG----RCRIINNGID----MATEAILADLPPVRETQ--GKPK--IAVVAHD	250
tr|A0A140N6M9|A0A140N6M9_ECOBD --DFAKIFPG----RFTN---------------VTNGVTPRRWLA--VANPSLSAVLDEH	488
tr|A0A140N753|A0A140N753_ECOBD --EYHQLWPN----KFHN---------------VTNGITPRRWIK--QCNPALAALLDKS	472
tr|A0A140N7V2|A0A140N7V2_ECOBD ------------------------------------------------------------	286
tr|A0A140NFL7|A0A140NFL7_ECOBD LAYFVIVGTG----NAVNLTDGLDGLAIMPTVFVAGGFALVAWAT--GNMN---------	223
tr|A0A140NFF5|A0A140NFF5_ECOBD ATYLTALSQP----KI------------YRLNTWIADAPIA-LRQ--PNG----------	545
tr|A0A140N7N0|A0A140N7N0_ECOBD FVYGLALDEG----LI------------HPA-SLLQDVPRR--------T----------	371
tr|A0A140N5D2|A0A140N5D2_ECOBD FLYTAAMDKG----LT------------LA--SMLNDVPISRWDA--GAG----------	499
tr|A0A140N5J0|A0A140N5J0_ECOBD ------------------------------------------------------------	242
tr|A0A140N4N0|A0A140N4N0_ECOBD ------------------------------------------------------------	81
tr|A0A140N8I9|A0A140N8I9_ECOBD -----------------------------------PLMAQRRWKP--DRII---------	110
tr|A0A140N8Y1|A0A140N8Y1_ECOBD ------------------------------------------------------------	84
tr|A0A140NES8|A0A140NES8_ECOBD FGYGHYTGID------------------LA-EERSGNMPTREWKQ--KRFK---------	440
tr|A0A140NDM3|A0A140NDM3_ECOBD -----------------------------Q-VAAKLGDSVTIWHQ--SGKG---------	221
tr|A0A140ND16|A0A140ND16_ECOBD ------------------------------------------------------------	167
tr|A0A140NB73|A0A140NB73_ECOBD ------------------------------------------------------------	238
tr|A0A140NAS4|A0A140NAS4_ECOBD --------------------------------------PPTLWFV--QRRR---------	115
EIE92684.1 -------------------------------KKEGQDILFLEWAP--QVAI---------	360
tr|A0A140NC71|A0A140NC71_ECOBD -----------------------------------------RWRM--GVRN---------	179
tr|A0A140NFJ6|A0A140NFJ6_ECOBD ------------------------------------D-VTIIWHV--DDGD---------	96
tr|A0A140NAT1|A0A140NAT1_ECOBD -------------------------------TIHYVSPSVWAWRQ--KRVF---------	134
tr|A0A140N9M1|A0A140N9M1_ECOBD --------------------------------------ALFPWES--ARSG---------	387
tr|A0A077D8P5|A0A077D8P5_ECOBD -------------------------------E-HRDDVDFYLWL----------------	347
tr|A0A140N6N9|A0A140N6N9_ECOBD -------------------------------E-HRDDVDFYLWL----------------	347
tr|A0A140NCY2|A0A140NCY2_ECOBD --------------------------------------QTLAWAQ--QKLE---------	195
tr|A0A140NBV0|A0A140NBV0_ECOBD ------------------------------------------------------------	240
tr|A0A140N767|A0A140N767_ECOBD -------------------------------PISIYEVHLGSWRR--HTDN---------	259
tr|A0A140N751|A0A140N751_ECOBD --------------------------------------------------V---------	111
tr|A0A140NDE2|A0A140NDE2_ECOBD ---------------------------------------LNVLLP--D--A---------	59
tr|B9X2J9|B9X2J9_ECOLX ---------------------------------------RRQWAP--H--R---------	232
tr|A0A140N2M6|A0A140N2M6_ECOBD ---------------------------------------RRQWAP--H--R---------	232
tr|A0A140N4P2|A0A140N4P2_ECOBD ------------RELDH-AGV---------------------------------------	169
tr|A0A140N4F1|A0A140N4F1_ECOBD -------------SL---SSE---------------------------------------	179
tr|A0A140N4Q1|A0A140N4Q1_ECOBD -------------FLTNLPTD---------------------------------------	176
tr|A0A140NB87|A0A140NB87_ECOBD -------------ALDTLESK---------------------------------------	153
tr|A0A140N478|A0A140N478_ECOBD -------------YL---DAD---------------------------------------	134
tr|A0A140N6I1|A0A140N6I1_ECOBD -------------YI---DAD---------------------------------------	129
tr|A0A140NE18|A0A140NE18_ECOBD ------------------------------------------------------------	79
tr|A0A140N490|A0A140N490_ECOBD -------------E----------------------------------------------	275
sp|P0AAX8|YBIS_ECOLI ------------------------------------------------------------	0
tr|A0A140NBR2|A0A140NBR2_ECOBD ------------------------------------------------------------	0
tr|A0A140N8N6|A0A140N8N6_ECOBD ------------------------------------------------------------	0
tr|A0A140NBD0|A0A140NBD0_ECOBD ------------------------------------------------------------	0
tr|A0A140ND01|A0A140ND01_ECOBD ------------------------------------------------------------	0
tr|A0A140NFM9|A0A140NFM9_ECOBD LAMYHFS-----------------------------------------------------	147
tr|A0A140N2X3|A0A140N2X3_ECOBD VQIFRLDN----------------------------------------------------	509
tr|A0A140NI52|A0A140NI52_ECOBD ------------------------------------------------------------	200
tr|A0A140N956|A0A140N956_ECOBD LMNFRLF-----------------------------------------------------	491
tr|A0A140NFF4|A0A140NFF4_ECOBD ------------------------------------------------------------	102
tr|A0A140NAB6|A0A140NAB6_ECOBD ------------------------------------------------------------	386
tr|A0A140N9W7|A0A140N9W7_ECOBD ------------------------------------------------------------	246
tr|A0A140NA53|A0A140NA53_ECOBD ------------------------------------------------------------	118
tr|A0A140NAL6|A0A140NAL6_ECOBD ------------------------------------------------------------	178
tr|A0A140NDQ1|A0A140NDQ1_ECOBD ------------------------------------------------------------	127
tr|A0A140N779|A0A140N779_ECOBD ------------------------------------------------------------	128
tr|A0A140NA95|A0A140NA95_ECOBD ------DGTR--EYLENLNG-----IFNLRFV----------------------------	63
tr|A0A140NB41|A0A140NB41_ECOBD ------DKTR--AILDRMAAQ----IPHLRVIH---------------------------	136
tr|A0A140NAU4|A0A140NAU4_ECOBD ------SWEQ--LQQYVTALN----DPRITYIH---------------------------	66
tr|A0A140N3P4|A0A140N3P4_ECOBD ------DNSV--EIAKYYAEN----YPHVRLL----------------------------	66
tr|A0A140N629|A0A140N629_ECOBD ------DNTS--NVLREYGLT----HSRLIII----------------------------	66
tr|A0A140NDZ2|A0A140NDZ2_ECOBD L----GHTGGTLDKLESIPGFDIFPD-DNRFREIIK------------DVGVAI-IGQTS	158
tr|A0A140NC56|A0A140NC56_ECOBD V----VIGMGACTDS------------------------------------------KVN	117
tr|A0A140SSB0|A0A140SSB0_ECOBD V----LVTTASV-RL------------------------------------------DGA	119
tr|A0A140NBQ8|A0A140NBQ8_ECOBD -------------------RFIEFGACSAEMAPEAVL-------HGLRPIGMACEGDMFR	104
tr|A0A140NB31|A0A140NB31_ECOBD ----------------------DLGLLRIQ--PA-----------ELTKLSLFCYIANYL	164
tr|A0A140NC69|A0A140NC69_ECOBD ----------------------DLGIVRFQ--PS-----------EIAKIAVPLMVARFI	128
tr|A0A140N8V8|A0A140N8V8_ECOBD ----------------NFPENN-----NITYNPVKGING-KFSRVIYEQIFMPIKF-RNY	93
tr|A0A140N4E5|A0A140N4E5_ECOBD IADFQKHYQTEAERFHILPPGIY---PDRKYNQQPANSREIFRKK--NGITEQQYLLLQV	202
tr|A0A140NFP3|A0A140NFP3_ECOBD -----AIWC---------------------------------------------------	189
tr|A0A140N5S5|A0A140N5S5_ECOBD L---RYDGKTNQQLVRE-------------MMALG------------DKIELHTFGKF--	280
tr|A0A140N6M9|A0A140N6M9_ECOBD L---GRNWRTDLSLLNELQQHCDFPMVNHAVHQAKL-E---------NKKRLAEYIAQQL	535
tr|A0A140N753|A0A140N753_ECOBD L---QKEWANDLDQLINLEKFADDAKFRQQYREIKQ-A---------NKVRLAEFVKVRT	519
tr|A0A140N7V2|A0A140N7V2_ECOBD ------------------------------------------------------------	286
tr|A0A140NFL7|A0A140NFL7_ECOBD -----FAS------------YL-----HIPYLRHAG-EL-----------VIVCT-----	244
tr|A0A140NFF5|A0A140NFF5_ECOBD -----QVWS---------PQND-----DRRYSESG-------------RVMLVDALTRSM	573
tr|A0A140N7N0|A0A140N7N0_ECOBD -----GDYR---------PGNF-----DSGFH--G-------------PISMSEALVRSL	397
tr|A0A140N5D2|A0A140N5D2_ECOBD -----SDWQ---------PKNS-----PPQYA--G-------------PIRLRQGLGQSK	525
tr|A0A140N5J0|A0A140N5J0_ECOBD ------------------------------------------------------------	242
tr|A0A140N4N0|A0A140N4N0_ECOBD ----------------------------------------------------------AV	83
tr|A0A140N8I9|A0A140N8I9_ECOBD -----GVVP---------------------------------------------------	114
tr|A0A140N8Y1|A0A140N8Y1_ECOBD -------------------TAI-----QAENMTR--------------GTTGVCVL----	102
tr|A0A140NES8|A0A140NES8_ECOBD -----KPWY---------Q-----------------------------GDTIPVGI----	453
tr|A0A140NDM3|A0A140NDM3_ECOBD -----SQQS------------V-----EQAYAEAGQ-PQHK-----------VTEFIDDM	247
tr|A0A140ND16|A0A140ND16_ECOBD ---------------------------DPSLNTMAN-DR-------------QCEGKMTI	186
tr|A0A140NB73|A0A140NB73_ECOBD ------------------------------------------------------------	238
tr|A0A140NAS4|A0A140NAS4_ECOBD -----YFRI---------SAPL-----HPPYFC-----QTKLA----DNSTLRFRLYD-L	146
EIE92684.1 -----LHHP---------STR--------LFLTHGG-AGSVYE---------------AL	382
tr|A0A140NC71|A0A140NC71_ECOBD -----SAHT------------L-----AKLATPFA-------------------------	192
tr|A0A140NFJ6|A0A140NFJ6_ECOBD -----VINA------------------NQSLFELEG-PSRVLL----TGERTALNFVQTL	128
tr|A0A140NAT1|A0A140NAT1_ECOBD -----KIGR---------ATDL-----VLAFLPFEK-A---FY----DKYNVPCRFI---	164
tr|A0A140N9M1|A0A140N9M1_ECOBD -----EE----------------------ETPEFA-------------AINIRTGLRQKV	407
tr|A0A077D8P5|A0A077D8P5_ECOBD ------QWL--------------------AYSQFAA-CWE-IS----QGYEMPIGLYRDL	375
tr|A0A140N6N9|A0A140N6N9_ECOBD ------QWL--------------------AYSQFAA-CWE-IS----QGYEMPIGLYRDL	375
tr|A0A140NCY2|A0A140NCY2_ECOBD -----PANT------------L-----QPILEKLYQ-AQ-------------------TL	213
tr|A0A140NBV0|A0A140NBV0_ECOBD ------QAL--------------------VYRELNN-AV-------------------AF	254
tr|A0A140N767|A0A140N767_ECOBD -----NFWL--------------------SYRELA---D-------------------QL	272
tr|A0A140N751|A0A140N751_ECOBD -----PYFQ---------------------------------------------------	115
tr|A0A140NDE2|A0A140NDE2_ECOBD -----TDWQ--------------------V------------------------------	64
tr|B9X2J9|B9X2J9_ECOLX -----PVWI--------------------ATSTHEG-EE-------------------SV	247
tr|A0A140N2M6|A0A140N2M6_ECOBD -----PVWI--------------------ATSTHEG-EE-------------------SV	247
tr|A0A140N4P2|A0A140N4P2_ECOBD ---------------------GQ----------------------------------NYV	174
tr|A0A140N4F1|A0A140N4F1_ECOBD ---------------------RP----------------------------------MIG	184
tr|A0A140N4Q1|A0A140N4Q1_ECOBD ---------------------AG----------------------------------EYA	181
tr|A0A140NB87|A0A140NB87_ECOBD ---------------------LV----------------------------------DFS	158
tr|A0A140N478|A0A140N478_ECOBD ---------------------IA----------------------------------CQG	139
tr|A0A140N6I1|A0A140N6I1_ECOBD ---------------------VI----------------------------------CKG	134
tr|A0A140NE18|A0A140NE18_ECOBD ---------------------------------------------------------TTR	82
tr|A0A140N490|A0A140N490_ECOBD ---------------------------------------------------------NKR	278
sp|P0AAX8|YBIS_ECOLI --------------------------MNMKL------KT-L--------FAAAFAVV--G	17
tr|A0A140NBR2|A0A140NBR2_ECOBD --------------------------MNMKL------KT-L--------FAAAFAVV--G	17
tr|A0A140N8N6|A0A140N8N6_ECOBD ----------------------------MMR------RV-N--------ILCSFALL--F	15
tr|A0A140NBD0|A0A140NBD0_ECOBD -----------------------------MK------RA------SLL-TLTLIGAF--S	16
tr|A0A140ND01|A0A140ND01_ECOBD -----------------------------MI------KT-RFS--RWLTFFTFAAAV--A	20
tr|A0A140NFM9|A0A140NFM9_ECOBD ----------PTETSRQ-------------N---------LL------------------	157
tr|A0A140N2X3|A0A140N2X3_ECOBD ----------PLTGKGLKFAQRLCYVNAMFHFLSGIPRLIFLTAPLAFLLLHAYIIY---	556
tr|A0A140NI52|A0A140NI52_ECOBD ------------------------------------------------------------	200
tr|A0A140N956|A0A140N956_ECOBD ------------LVKGMHPVHRAVFLTGVMS---------YLSAPLWFMFLALSTAL--Q	528
tr|A0A140NFF4|A0A140NFF4_ECOBD ------------------------------K---------ITEQGVHF------------	111
tr|A0A140NAB6|A0A140NAB6_ECOBD ------------------------------S---------IFSL----------------	391
tr|A0A140N9W7|A0A140N9W7_ECOBD ------------------------------N---------PVSNPCLF------------	255
tr|A0A140NA53|A0A140NA53_ECOBD ------------------------------------------------------------	118
tr|A0A140NAL6|A0A140NAL6_ECOBD ------------------------------L---------PISN----------------	183
tr|A0A140NDQ1|A0A140NDQ1_ECOBD ------------------------------D---------IPQD----------------	132
tr|A0A140N779|A0A140N779_ECOBD ------------------------------Q---------NRQD----------------	133
tr|A0A140NA95|A0A140NA95_ECOBD ------------------------------------------------------------	63
tr|A0A140NB41|A0A140NB41_ECOBD ------------------------------------------------------------	136
tr|A0A140NAU4|A0A140NAU4_ECOBD ------------------------------------------------------------	66
tr|A0A140N3P4|A0A140N3P4_ECOBD ------------------------------------------------------------	66
tr|A0A140N629|A0A140N629_ECOBD ------------------------------------------------------------	66
tr|A0A140NDZ2|A0A140NDZ2_ECOBD SLA---------------------------------------PA----------------	163
tr|A0A140NC56|A0A140NC56_ECOBD RIR---------------------------------------FK----------------	122
tr|A0A140SSB0|A0A140SSB0_ECOBD SLH---------------------------------------FA----------------	124
tr|A0A140NBQ8|A0A140NBQ8_ECOBD ATA---------------------------------------------------------	107
tr|A0A140NB31|A0A140NB31_ECOBD VRK---------------------------------------------------------	167
tr|A0A140NC69|A0A140NC69_ECOBD NRD---------------------------------------------------------	131
tr|A0A140N8V8|A0A140N8V8_ECOBD NIIYSPNNINPILLGA----KCK--SIITIHDLLPFRKANRFGLLQRL-YLKFFTYMCAH	146
tr|A0A140N4E5|A0A140N4E5_ECOBD ------------------------------------------------------------	202
tr|A0A140NFP3|A0A140NFP3_ECOBD ----------------------------------------------------FAMI----	193
tr|A0A140N5S5|A0A140N5S5_ECOBD ----SPFTAGNVVNHGFETDKRK--LMSALNQM---------DALVF-------------	312
tr|A0A140N6M9|A0A140N6M9_ECOBD NVVVNPKALFDVQIKRIHEYKRQ--LMNVLHVITRYNRIKADPDAKW----VPRVNIFGG	589
tr|A0A140N753|A0A140N753_ECOBD GIEINPQAIFDIQIKRLHEYKRQ--HLNLLHILALYKEIRENPQADR----VPRVFLFGA	573
tr|A0A140N7V2|A0A140N7V2_ECOBD ------------------------------------------------------------	286
tr|A0A140NFL7|A0A140NFL7_ECOBD ------------------------------------------------------------	244
tr|A0A140NFF5|A0A140NFF5_ECOBD NVP---------------------------TV--------NLGM----------------	582
tr|A0A140N7N0|A0A140N7N0_ECOBD NLP---------------------------AV--------QVLE----------------	406
tr|A0A140N5D2|A0A140N5D2_ECOBD NVV---------------------------MV--------RAMR----------------	534
tr|A0A140N5J0|A0A140N5J0_ECOBD ------------------------------------------------------------	242
tr|A0A140N4N0|A0A140N4N0_ECOBD ------------------------------------------------------------	83
tr|A0A140N8I9|A0A140N8I9_ECOBD ------------------------------------------------------------	114
tr|A0A140N8Y1|A0A140N8Y1_ECOBD ------------------------------AE--------QAGA----------------	108
tr|A0A140NES8|A0A140NES8_ECOBD ------------------------------------------------------------	453
tr|A0A140NDM3|A0A140NDM3_ECOBD A-----------------------------------------AAYAW----ADVVV-CRS	261
tr|A0A140ND16|A0A140ND16_ECOBD LVG---------------------------NS--------GDR-----------------	194
tr|A0A140NB73|A0A140NB73_ECOBD ------------------------------------------------------------	238
tr|A0A140NAS4|A0A140NAS4_ECOBD SLG---------------------------GM--------GALLETA----KP---AELQ	164
EIE92684.1 ------------------------------------------------------------	382
tr|A0A140NC71|A0A140NC71_ECOBD ------------------------------------------------------------	192
tr|A0A140NFJ6|A0A140NFJ6_ECOBD ------------------------------------------------------------	128
tr|A0A140NAT1|A0A140NAT1_ECOBD ------------------------------------------G-------------HTMA	169
tr|A0A140N9M1|A0A140N9M1_ECOBD A-----------------------------SA--------QAEH----------------	414
tr|A0A077D8P5|A0A077D8P5_ECOBD AVG---------------------------VA--------EGGAETW----CDRELYCLK	396
tr|A0A140N6N9|A0A140N6N9_ECOBD AVG---------------------------VA--------EGGAETW----CDRELYCLK	396
tr|A0A140NCY2|A0A140NCY2_ECOBD ------------------------------SQ--------QESHQLF----SAVVRG---	228
tr|A0A140NBV0|A0A140NBV0_ECOBD N-----------------------------KA--------ESGSAVL----VDVNTG---	270
tr|A0A140N767|A0A140N767_ECOBD V-----------------------------------------PYAKW----MGFTHL---	284
tr|A0A140N751|A0A140N751_ECOBD -----------------------------------------KLVSNI----DERMAL---	127
tr|A0A140NDE2|A0A140NDE2_ECOBD ------------------------------------------------------------	64
tr|B9X2J9|B9X2J9_ECOLX VIA---------------------------AH--------QALLQQF----PNLL-L---	264
tr|A0A140N2M6|A0A140N2M6_ECOBD VIA---------------------------AH--------QALLQQF----PNLL-L---	264
tr|A0A140N4P2|A0A140N4P2_ECOBD VIQPTAR------QIFKCWDNAKFSAVIDALH-------------------ARGYEVVLT	209
tr|A0A140N4F1|A0A140N4F1_ECOBD FCPGAEF------GPAKRWPHYHYAELAKQLI-------------------DEGYQVVLF	219
tr|A0A140N4Q1|A0A140N4Q1_ECOBD VFLHATT------RDDKHWPEEHWRELIGLLA-------------------ASGIRIKLP	216
tr|A0A140NB87|A0A140NB87_ECOBD ALTAGLDMSRFHLMDFGTRR--RFSRE---------------------------------	183
tr|A0A140N478|A0A140N478_ECOBD NLKPLIT------MDLA---NNVAAVVTERDA----------------------------	162
tr|A0A140N6I1|A0A140N6I1_ECOBD SLAGLLD------INFD---GDKFAAVIKDVP----------------------------	157
tr|A0A140NE18|A0A140NE18_ECOBD DVKILKD------LDEDIRGKDVLIVEDIIDS-------------------GNTLSKVRE	117
tr|A0A140N490|A0A140N490_ECOBD QLQIAMG------LKVDDKVP-LFAVVSRLTS-------------------QKGLDLVLE	312
sp|P0AAX8|YBIS_ECOLI FCS---------------------------------------------------------	20
tr|A0A140NBR2|A0A140NBR2_ECOBD FCS---------------------------------------------------------	20
tr|A0A140N8N6|A0A140N8N6_ECOBD ASH---------------------------------------------------------	18
tr|A0A140NBD0|A0A140NBD0_ECOBD AIQ---------------------------------------------------------	19
tr|A0A140ND01|A0A140ND01_ECOBD LAL---------------------------------------------------------	23
tr|A0A140NFM9|A0A140NFM9_ECOBD -RENVADSRIFIT-----------------------------------------------	169
tr|A0A140N2X3|A0A140N2X3_ECOBD --APALMIALFVL-----------------------------------------------	567
tr|A0A140NI52|A0A140NI52_ECOBD ------------------------------------------------------------	200
tr|A0A140N956|A0A140N956_ECOBD VVHALTEPQYFLQ-----------------------------------------------	541
tr|A0A140NFF4|A0A140NFF4_ECOBD -RNPINGDPIFLD-----------------------------------------------	123
tr|A0A140NAB6|A0A140NAB6_ECOBD ------------------------------------------------------------	391
tr|A0A140N9W7|A0A140N9W7_ECOBD -EYV-----YFAR-----------------------------------------------	262
tr|A0A140NA53|A0A140NA53_ECOBD ------------------------------------------------------------	118
tr|A0A140NAL6|A0A140NAL6_ECOBD ------------------------------------------------------------	183
tr|A0A140NDQ1|A0A140NDQ1_ECOBD ------------------------------------------------------------	132
tr|A0A140N779|A0A140N779_ECOBD ------------------------------------------------------------	133
tr|A0A140NA95|A0A140NA95_ECOBD -----------------SEPDNGIYDAMNKGIA------------MAQGKFALFLNSGDI	94
tr|A0A140NB41|A0A140NB41_ECOBD -----------------LAQNQGKAIALKTGAA------------AAKSEYLVCIDGDAL	167
tr|A0A140NAU4|A0A140NAU4_ECOBD -----------------NDINSGACAVRNQAIM------------LAQGEYITGIDDDDE	97
tr|A0A140N3P4|A0A140N3P4_ECOBD -----------------HQANAGASVARNRGIE------------VATGKYVAFVDADDE	97
tr|A0A140N629|A0A140N629_ECOBD -----------------NKENGGVSSARNTGIR------------KAQGQFICFMDDDDE	97
tr|A0A140NDZ2|A0A140NDZ2_ECOBD ------DKRFYATRDITA--------TVDSIPLITASILA---KKLAEGLDALVMDV---	203
tr|A0A140NC56|A0A140NC56_ECOBD ------DHDFAAIADFDM--------VR----------------NAVDAAKALGVDA---	149
tr|A0A140SSB0|A0A140SSB0_ECOBD ------PLEFPAVADFEC--------TT----------------ALVEAAKSIGATT---	151
tr|A0A140NBQ8|A0A140NBQ8_ECOBD -----------------------GV---NT-------------------HKGSIFSLGLL	122
tr|A0A140NB31|A0A140NB31_ECOBD -----------------------GDEVRNN-------------------LRGFLKPMGVI	185
tr|A0A140NC69|A0A140NC69_ECOBD -----------------------VCPP--S-------------------LKNTGIALVLI	147
tr|A0A140N8V8|A0A140N8V8_ECOBD KSEKIATVSNNSKNDIINTLNVKSDKVIVTYNILGDFKKSSIHQYDCEPFF---------	197
tr|A0A140N4E5|A0A140N4E5_ECOBD ----------------------------------GSDFTRKGVDRSIEALASLPDSL---	225
tr|A0A140NFP3|A0A140NFP3_ECOBD ---------------------------------------AAILPYIMLNLGILG------	208
tr|A0A140N5S5|A0A140N5S5_ECOBD ------------------------SSRVDNYPLILCEALSIGVPVIAT------------	336
tr|A0A140N6M9|A0A140N6M9_ECOBD KAASA----YYMAKHIIHLIND-VAKVINNDPQIGDKLKVVFIPNYSVSLAQLIIPAADL	644
tr|A0A140N753|A0A140N753_ECOBD KAAPG----YYLAKNIIFAINK-VADVINNDPLVGDKLKVVFLPDYCVSAAEKLIPAADI	628
tr|A0A140N7V2|A0A140N7V2_ECOBD ------------------------------------------------------------	286
tr|A0A140NFL7|A0A140NFL7_ECOBD ------------------------------------------------------------	244
tr|A0A140NFF5|A0A140NFF5_ECOBD ---------------------------------------ALGLPAVTETWIKLGVPKDQL	603
tr|A0A140N7N0|A0A140N7N0_ECOBD ---------------------------------------AYGPKRFAAKLRNVGLPLYLP	427
tr|A0A140N5D2|A0A140N5D2_ECOBD ---------------------------------------AMGVDYAAEYLQRFGFPAQNI	555
tr|A0A140N5J0|A0A140N5J0_ECOBD ------------------------------------------------------------	242
tr|A0A140N4N0|A0A140N4N0_ECOBD ------------------------------------------------ALAEH-HDLDLP	94
tr|A0A140N8I9|A0A140N8I9_ECOBD --------------------------------------------TL--------------	116
tr|A0A140N8Y1|A0A140N8Y1_ECOBD ------------------------------------------------------------	108
tr|A0A140NES8|A0A140NES8_ECOBD --------------------------------------------------------GQGY	457
tr|A0A140NDM3|A0A140NDM3_ECOBD G------------------------------ALTVSEIAAAGLPALFVP-FQH-KDRQQY	289
tr|A0A140ND16|A0A140ND16_ECOBD ---------------------------------------------SNEHIAAL-RAVHQQ	208
tr|A0A140NB73|A0A140NB73_ECOBD --------------------------------G-------PLPPKLAQLKAEL-KNVQNI	258
tr|A0A140NAS4|A0A140NAS4_ECOBD E------------------------------GM-------RF-AQI-EV-------NMGQ	178
EIE92684.1 --------------------------------Y-------NGVPIVVYP----------F	393
tr|A0A140NC71|A0A140NC71_ECOBD ------------------------------------------------------------	192
tr|A0A140NFJ6|A0A140NFJ6_ECOBD ------------------------------------------------------------	128
tr|A0A140NAT1|A0A140NAT1_ECOBD D------------------------------AM-------PLDPDKNA--------ARDV	184
tr|A0A140N9M1|A0A140N9M1_ECOBD ----------------------------------------HLVADIAWA-------VIQY	427
tr|A0A077D8P5|A0A077D8P5_ECOBD A------------------------------SV-------GAPPDILGP-------LGQN	412
tr|A0A140N6N9|A0A140N6N9_ECOBD A------------------------------SV-------GAPPDILGP-------LGQN	412
tr|A0A140NCY2|A0A140NCY2_ECOBD ----------------------------------------ELKPE---------------	233
tr|A0A140NBV0|A0A140NBV0_ECOBD ----------------------------------------EVLA------------MANS	278
tr|A0A140N767|A0A140N767_ECOBD ----------------------------------------ELLPINEHP-------FDGS	297
tr|A0A140N751|A0A140N751_ECOBD ----------------------------------------IVDPMLAT------------	135
tr|A0A140NDE2|A0A140NDE2_ECOBD ------------------------------------------------------------	64
tr|B9X2J9|B9X2J9_ECOLX ----------------------------------------ILVPR--H------------	270
tr|A0A140N2M6|A0A140N2M6_ECOBD ----------------------------------------ILVPR--H------------	270
tr|A0A140N4P2|A0A140N4P2_ECOBD SG--------PDKDDLACVNE-------IAQGCQ---TPPVTALAGKVTFPELGALIDHA	251
tr|A0A140N4F1|A0A140N4F1_ECOBD -G--------SAKDHEAG-NE-------ILAALNTEQQAWCRNLAGETQLDQAVILIAAC	262
tr|A0A140N4Q1|A0A140N4Q1_ECOBD WG--------APHEEERA-KR-------LAEG-----FAYVE-VLPKMSLEGVARVLAGA	254
tr|A0A140NB87|A0A140NB87_ECOBD -VQ------ETIVKRLQQ-ES-------WFVGTS------NYDLARRLSLTPMG---TQA	219
tr|A0A140N478|A0A140N478_ECOBD NWW------SLRGQSLQC-NE--------LEK--------GY--------FNSGVLLINT	191
tr|A0A140N6I1|A0A140N6I1_ECOBD FMQ------EKPAKRLAI-EG--------LPG--------NY--------FNAGVVYLQL	186
tr|A0A140NE18|A0A140NE18_ECOBD ILS------LREPKSLAI-CT-------LLDK--------PSR-------REVNVPVE--	146
tr|A0A140N490|A0A140N490_ECOBD AL----------P-------G-------LLEQ--------GGQ----LALLGAGDPVL--	334
sp|P0AAX8|YBIS_ECOLI ------------------------------------------------------------	20
tr|A0A140NBR2|A0A140NBR2_ECOBD ------------------------------------------------------------	20
tr|A0A140N8N6|A0A140N8N6_ECOBD ------------------------------------------------------------	18
tr|A0A140NBD0|A0A140NBD0_ECOBD ------------------------------------------------------------	19
tr|A0A140ND01|A0A140ND01_ECOBD ------------------------------------------------------------	23
tr|A0A140NFM9|A0A140NFM9_ECOBD ------------GNTVIDAL-----------------------L---WV-----------	180
tr|A0A140N2X3|A0A140N2X3_ECOBD ------------PHMIHASL-----------------------T---NSK---------I	580
tr|A0A140NI52|A0A140NI52_ECOBD ------------------------------------------------------------	200
tr|A0A140N956|A0A140N956_ECOBD ------------PRQLF-------------------------------------------	546
tr|A0A140NFF4|A0A140NFF4_ECOBD ------------PEKSMEIQ-----------------------Y---D------------	133
tr|A0A140NAB6|A0A140NAB6_ECOBD ---------------W--------------------------------------------	392
tr|A0A140N9W7|A0A140N9W7_ECOBD ------------PDSFIDKI-----------------------S---V------------	272
tr|A0A140NA53|A0A140NA53_ECOBD ------------------------------------------------------------	118
tr|A0A140NAL6|A0A140NAL6_ECOBD --------------LWAGRL-----------------------Q---K------------	191
tr|A0A140NDQ1|A0A140NDQ1_ECOBD --------------TWIEQP-----------------------W---D------------	140
tr|A0A140N779|A0A140N779_ECOBD --------------SWFRKT-----------------------A---S------------	141
tr|A0A140NA95|A0A140NA95_ECOBD F----------HQDAANFVRKLKMQKDN-MMITGDALLDFG--D---GHKIKRS----AK	134
tr|A0A140NB41|A0A140NB41_ECOBD L----------DRDAAAYIVEPMLYNPRVGAVTGNPRIRTRSTL---VGKIQVG------	208
tr|A0A140NAU4|A0A140NAU4_ECOBD W----------TPNRLSVFLAHKQQLVTHAFLYAND-------Y---V---CQG------	128
tr|A0A140N3P4|A0A140N3P4_ECOBD V----------YPTMYETLMTMALEDDL-DVAQCNA-------D---WCFRETG------	130
tr|A0A140N629|A0A140N629_ECOBD I----------DPNYLLKMYTRQHETGG-DAIYCGL-------Y---GHYIKDG------	130
tr|A0A140NDZ2|A0A140NDZ2_ECOBD ---------------------------KV------------------GS----G----AF	210
tr|A0A140NC56|A0A140NC56_ECOBD ---------------------------RV------------------GNLFSAD----LF	160
tr|A0A140SSB0|A0A140SSB0_ECOBD ---------------------------HV------------------GVTASSD----TF	162
tr|A0A140NBQ8|A0A140NBQ8_ECOBD CAAIGRLLQLNQPVTPTTVCST---AASFCRGLTDRELR---TN---NSQLTAG----QR	169
tr|A0A140NB31|A0A140NB31_ECOBD L--VLAVLLLAQPDLGTVVVLF-------VT-----------TL---AMLFLAG----AK	218
tr|A0A140NC69|A0A140NC69_ECOBD F--MPTLLVAAQPDLGTSILVA-------LS-----------GL---FVLFLSG----L-	179
tr|A0A140N8V8|A0A140N8V8_ECOBD --------------------------------------------------FSVG----AL	203
tr|A0A140N4E5|A0A140N4E5_ECOBD -----------RHNTLL---------------------------------YVVG----QD	237
tr|A0A140NFP3|A0A140NFP3_ECOBD ------------------------------------------------------------	208
tr|A0A140N5S5|A0A140N5S5_ECOBD -----------------------------------------------------------H	337
tr|A0A140N6M9|A0A140N6M9_ECOBD S---------------EQI-SL---AGTEASGTSNMKF----AL---NGALTIG----TL	674
tr|A0A140N753|A0A140N753_ECOBD S---------------EQI-ST---AGKEASGTGNMKL----AL---NGALTVG----TL	658
tr|A0A140N7V2|A0A140N7V2_ECOBD ------------------------------------------------------------	286
tr|A0A140NFL7|A0A140NFL7_ECOBD ------------------------------------------------AI----------	246
tr|A0A140NFF5|A0A140NFF5_ECOBD -----------HPVPAMLL--------------GA------------------------L	614
tr|A0A140N7N0|A0A140N7N0_ECOBD NGA--------APNLSLIL--------------GG------------------------A	441
tr|A0A140N5D2|A0A140N5D2_ECOBD -----------VHTESLAL--------------GS------------------------A	566
tr|A0A140N5J0|A0A140N5J0_ECOBD ------------------------------------------------------------	242
tr|A0A140N4N0|A0A140N4N0_ECOBD YCF--------NRKEAKDHGEG---GNLVGSALQGRVM----LV---DDVITAG----TA	132
tr|A0A140N8I9|A0A140N8I9_ECOBD FCT---------------------------------------------------------	119
tr|A0A140N8Y1|A0A140N8Y1_ECOBD --------------NVHVI--------DVGIDTAE------------------------P	122
tr|A0A140NES8|A0A140NES8_ECOBD WTA--------TPIQMSKA--------LM-------------------------------	470
tr|A0A140NDM3|A0A140NDM3_ECOBD WNA--------LPLEKAGA--------AK-------------------------------	302
tr|A0A140ND16|A0A140ND16_ECOBD FGD------------TVKV--------VVPMGYPP------------------------N	224
tr|A0A140NB73|A0A140NB73_ECOBD FSV--------E-----RL--------DYSKGLPE------------------------R	273
tr|A0A140NAS4|A0A140NAS4_ECOBD WGV--------FHFDAQLI--------SISE-----------------------------	193
EIE92684.1 FGD--------QPAAAVIA--------EE-NGYGR------------------------R	412
tr|A0A140NC71|A0A140NC71_ECOBD ------------------------------------------------------------	192
tr|A0A140NFJ6|A0A140NFJ6_ECOBD ------------------------------SGVAS------------------------K	134
tr|A0A140NAT1|A0A140NAT1_ECOBD LGI--------PH-DAHCL-----------ALLPG------------------------S	200
tr|A0A140N9M1|A0A140N9M1_ECOBD WQT--------TGDESFIA--------HEGMAL---------------------------	444
tr|A0A077D8P5|A0A077D8P5_ECOBD WGL--------PPMDPHII--------T-----AR------------------------A	427
tr|A0A140N6N9|A0A140N6N9_ECOBD WGL--------PPMDPHII--------T-----AR------------------------A	427
tr|A0A140NCY2|A0A140NCY2_ECOBD --------------QLAAA--------LVSMKIRG------------------------E	247
tr|A0A140NBV0|A0A140NBV0_ECOBD PSY--------NPNNL--------------SGTPK------------------------E	292
tr|A0A140N767|A0A140N767_ECOBD WGY--------QPTGLYAP--------TRRFGTRD------------------------D	317
tr|A0A140N751|A0A140N751_ECOBD ---------------------------------GG------------------------S	138
tr|A0A140NDE2|A0A140NDE2_ECOBD ------------------------------------------------------------	64
tr|B9X2J9|B9X2J9_ECOLX ---------------------------------PE------------------------R	273
tr|A0A140N2M6|A0A140N2M6_ECOBD ---------------------------------PE------------------------R	273
tr|A0A140N4P2|A0A140N4P2_ECOBD Q------LFIGVDSAPAHIAAAVN----TPLISLF--------------GAT--------	279
tr|A0A140N4F1|A0A140N4F1_ECOBD K------AIVTNDSGLMHVAAALN----RPLVALY--------------GPS--------	290
tr|A0A140N4Q1|A0A140N4Q1_ECOBD K------FVVSVDTGLSHLTAALD----RPNITVY--------------GPT--------	282
tr|A0A140NB87|A0A140NB87_ECOBD HEWFQAHQQISPDLANSQRAALAAWLEEYPDQLGI--------------ALTD-------	258
tr|A0A140N478|A0A140N478_ECOBD LAWAQE----------SVSAKAMSMLADKAIVSRL----------------T--------	217
tr|A0A140N6I1|A0A140N6I1_ECOBD EAWAKN----------DFMNKAIAMLASDPQHTKY----------------K--------	212
tr|A0A140NE18|A0A140NE18_ECOBD ----FI----------GFS---IP----DEFVVGY--------------GID--------	163
tr|A0A140N490|A0A140N490_ECOBD ----QE----------GFLAAAAE----YPGQVGV--------------QIG--------	354
sp|P0AAX8|YBIS_ECOLI ------------------TASAVTYPLPTDGSRLV-------------------------	37
tr|A0A140NBR2|A0A140NBR2_ECOBD ------------------TASAVTYPLPTDGSRLV-------------------------	37
tr|A0A140N8N6|A0A140N8N6_ECOBD ------------------TSLAVTYPLPPEGSRLV-------------------------	35
tr|A0A140NBD0|A0A140NBD0_ECOBD ------------------AAWAVDYPLPPTGSRLV-------------------------	36
tr|A0A140ND01|A0A140ND01_ECOBD ------------------PAKANTWPLPPAGSRLV-------------------------	40
tr|A0A140NFM9|A0A140NFM9_ECOBD --RDQVMSSDT-----LRSELAANYPFIDPDKKMI-------------------------	208
tr|A0A140N2X3|A0A140N2X3_ECOBD -QGKYRHSFWS-----EIYETVLAWYIAPPTLVAL-------------------------	609
tr|A0A140NI52|A0A140NI52_ECOBD ----------G-----HVKRAPKIWQTLG-------------------------------	214
tr|A0A140N956|A0A140N956_ECOBD ----------------------PVWPQWRPELAIA-------------------------	559
tr|A0A140NFF4|A0A140NFF4_ECOBD -LGSDIVMIFD-----ECTPYPADWDYAKRSMEMS-------------------------	162
tr|A0A140NAB6|A0A140NAB6_ECOBD -----AFFGWY-----TLTNVEKTWPFA--------------------------------	410
tr|A0A140N9W7|A0A140N9W7_ECOBD -YSARVNMGTK-----LGEKIAREWEDLDIDVVIP-------------------------	301
tr|A0A140NA53|A0A140NA53_ECOBD ------------------------------------------------------------	118
tr|A0A140NAL6|A0A140NAL6_ECOBD -MGCPR------------EKI-------------A-------------------------	200
tr|A0A140NDQ1|A0A140NDQ1_ECOBD -MGV-VFVPP-------ISGR---------------------------------------	152
tr|A0A140N779|A0A140N779_ECOBD -KMINRLIQR-------TTGK-------------A-------------------------	155
tr|A0A140NA95|A0A140NA95_ECOBD PGWYIYHSLPA-----SHQA------IFFPV-SGL-------------------------	157
tr|A0A140NB41|A0A140NB41_ECOBD -EYSSIIGLIK-----RTQ---RIYGNVFTV-SGVIAAFRRSALAEVGYWSDDMITED-I	257
tr|A0A140NAU4|A0A140NAU4_ECOBD EVYSQPASLPL-----Y------------PK-SPY-S--------RRLFYKRNIIGNQ--	159
tr|A0A140N3P4|A0A140N3P4_ECOBD ETWQSIPTDRL-----RSTG--VLTGPDWLR-MGL-SSRRWTHVVWMGVYRRDVIVKNNI	181
tr|A0A140N629|A0A140N629_ECOBD VTYSPINTEFN-----EGS---LLFD------FFY-KKVRF-HI-GCLFIRKQLLEENNL	173
tr|A0A140NDZ2|A0A140NDZ2_ECOBD -MPTYEL-SE--------------------------------------------------	218
tr|A0A140NC56|A0A140NC56_ECOBD -YSPDGEMFDV-------------------------------------------------	170
tr|A0A140SSB0|A0A140SSB0_ECOBD -YPGQER-YDT-----YSGRVVRHFKGS--------------------------------	183
tr|A0A140NBQ8|A0A140NBQ8_ECOBD -LYQQLGLTGA-----RGEAEA-----------GY-PLVIN-HAL------PHYLT---L	201
tr|A0A140NB31|A0A140NB31_ECOBD -LWQFIAIIGM----------------------GI-SAVVL-LILAEPYRIRRVTA---F	250
tr|A0A140NC69|A0A140NC69_ECOBD -SWRLIGVAVV-----LV---A-----------AF-IPILW-FFLMHDYQRQRVMM---L	214
tr|A0A140N8V8|A0A140N8V8_ECOBD HEDKQYDLMIK-----AF----LKFK-------KL--------------------VNDNC	227
tr|A0A140N4E5|A0A140N4E5_ECOBD KPRKFEALAEK-----RGVRSNVHFFSGRNDVSEL-MAAAD-LLLHPAYQ-----EAAGI	285
tr|A0A140NFP3|A0A140NFP3_ECOBD --RRYKVFMGD-----AGSTLI--------------------------------------	223
tr|A0A140N5S5|A0A140N5S5_ECOBD -SDAAREVLQK-----SGGKTVSE-----EEVLQL-VQLSK-PEIAQAIF--------GT	376
tr|A0A140N6M9|A0A140N6M9_ECOBD -DGANVEMLDH-----VGADNIFIFGNTAEEVEEL---------RRQGYKPREYYEKDEE	719
tr|A0A140N753|A0A140N753_ECOBD -DGANVEIAEK-----VGEENIFIFGHTVEQVKAI---------LAKGYDPVKWRKKDKV	703
tr|A0A140N7V2|A0A140N7V2_ECOBD -------------------SS---------------------------------------	288
tr|A0A140NFL7|A0A140NFL7_ECOBD ----------------VGAGLGFLWFNTYP------------------------------	260
tr|A0A140NFF5|A0A140NFF5_ECOBD -NLTPIEVAQ--------------------------------------------------	623
tr|A0A140N7N0|A0A140N7N0_ECOBD -GAKLEDMAA--------------------------------------------------	450
tr|A0A140N5D2|A0A140N5D2_ECOBD -SFTPMQVAR--------------------------------------------------	575
tr|A0A140N5J0|A0A140N5J0_ECOBD ------------------------------------------------------------	242
tr|A0A140N4N0|A0A140N4N0_ECOBD -IRESMEIIQA-----NGATLAGV------------------------------------	150
tr|A0A140N8I9|A0A140N8I9_ECOBD -----------------------------PGMRLL-AKLSG-AR--------TVLHIQDY	140
tr|A0A140N8Y1|A0A140N8Y1_ECOBD -IPGLINMRVA-----RGSGNIASA------------PAM---------SR---RQAEKL	152
tr|A0A140NES8|A0A140NES8_ECOBD -------ILIN-----DGIV-----------------------------------KVPHL	483
tr|A0A140NDM3|A0A140NDM3_ECOBD -------IIEQ----------------------------------------------PQL	309
tr|A0A140ND16|A0A140ND16_ECOBD -NEAYIEEVRQ-----AGLELFSEEN----------------------------------	244
tr|A0A140NB73|A0A140NB73_ECOBD -FLAYEALLEK-----Y------------P------------------------------	285
tr|A0A140NAS4|A0A140NAS4_ECOBD --RKVIDGKN---------ETIT-----T----------------------------PRL	209
EIE92684.1 -------MKKS-----DQEQAIKV------------------------------------	424
tr|A0A140NC71|A0A140NC71_ECOBD --------------------------------------------------EGEALRLSS-	201
tr|A0A140NFJ6|A0A140NFJ6_ECOBD -VRHYVELLEG-----TNTQL-LDTRKTLPGLR------------------------SAL	163
tr|A0A140NAT1|A0A140NAT1_ECOBD -RGAEVEMLSA-----DFLKTAQLLRQTYPDLEIV-VPLVN-AKRREQFERIKAEVAPDL	252
tr|A0A140N9M1|A0A140N9M1_ECOBD -----------------LLETAKFW------------------------ISRAVRVNDRL	463
tr|A0A077D8P5|A0A077D8P5_ECOBD -YEPFIELLRA-----N-------------------------------------------	438
tr|A0A140N6N9|A0A140N6N9_ECOBD -YEPFIELLRA-----N-------------------------------------------	438
tr|A0A140NCY2|A0A140NCY2_ECOBD -HPNEI----------AGAATALLE------------------------NAAPFPR-PDY	271
tr|A0A140NBV0|A0A140NBV0_ECOBD -AMRN-----------RT--ITDVF------------------------EPGSTVK-PMV	313
tr|A0A140N767|A0A140N767_ECOBD -FRYFIDAAHA-----AGLNVILDW------------------------VPGHFPT-DDF	346
tr|A0A140N751|A0A140N751_ECOBD -VIATIDLLKK-----AGCSSIKV------------------------------------	156
tr|A0A140NDE2|A0A140NDE2_ECOBD ------------------------------------------------------------	64
tr|B9X2J9|B9X2J9_ECOLX -FPDAINLVRQ-----AGLSYITR-------------------------SSGEVPS-TST	301
tr|A0A140N2M6|A0A140N2M6_ECOBD -FPDAINLVRQ-----AGLSYITR-------------------------SSGEVPS-TST	301
tr|A0A140N4P2|A0A140N4P2_ECOBD ------------------------------------------------------------	279
tr|A0A140N4F1|A0A140N4F1_ECOBD ------------------------------------------------------------	290
tr|A0A140N4Q1|A0A140N4Q1_ECOBD ------------------------------------------------------------	282
tr|A0A140NB87|A0A140NB87_ECOBD ------------------------------------------------CITMDAFLRDFG	270
tr|A0A140N478|A0A140N478_ECOBD ------------------------------------------------------------	217
tr|A0A140N6I1|A0A140N6I1_ECOBD ------------------------------------------------------------	212
tr|A0A140NE18|A0A140NE18_ECOBD ------------------------------------------------------------	163
tr|A0A140N490|A0A140N490_ECOBD ------------------------------------------------------------	354
sp|P0AAX8|YBIS_ECOLI --------GQNQ----------------------------VITIPEGNTQPLEYFAAEYQ	61
tr|A0A140NBR2|A0A140NBR2_ECOBD --------GQNQ----------------------------VITIPEGNTQPLEYFAAEYQ	61
tr|A0A140N8N6|A0A140N8N6_ECOBD --------GQSF----------------------------TVTVPDHNTQPLETFAAQYG	59
tr|A0A140NBD0|A0A140NBD0_ECOBD --------GQNQ----------------------------TYTVQEGD-KNLQAIARRFD	59
tr|A0A140ND01|A0A140ND01_ECOBD --------GENK----------------------------FHVVENDG-GSLEAIAKKYN	63
tr|A0A140NFM9|A0A140NFM9_ECOBD ----------LV----------------------------T-----------GHRRESFG	219
tr|A0A140N2X3|A0A140N2X3_ECOBD -----------I----------------------------------------NPHKGKF-	617
tr|A0A140NI52|A0A140NI52_ECOBD ------------------------------------------------------------	214
tr|A0A140N956|A0A140N956_ECOBD ----------LF------------------------------------------------	561
tr|A0A140NFF4|A0A140NFF4_ECOBD ----------LR----------------------------WAKRSRERFDSLGNKNALFG	184
tr|A0A140NAB6|A0A140NAB6_ECOBD ------------------------------------------------------------	410
tr|A0A140N9W7|A0A140N9W7_ECOBD ------------------------------------------------------------	301
tr|A0A140NA53|A0A140NA53_ECOBD ------------------------------------------------------------	118
tr|A0A140NAL6|A0A140NAL6_ECOBD ------------------------------------------------------------	200
tr|A0A140NDQ1|A0A140NDQ1_ECOBD ------------------------------------------------------------	152
tr|A0A140N779|A0A140N779_ECOBD ------------------------------------------------------------	155
tr|A0A140NA95|A0A140NA95_ECOBD --------KKWRYD------------LEYKVS------------------------SDYA	173
tr|A0A140NB41|A0A140NB41_ECOBD DISWKL--QLNQWT------------IFYEPR--------------------------AL	277
tr|A0A140NAU4|A0A140NAU4_ECOBD VFTWAWRFKECLFD------------TELKAA------------------------QDYD	183
tr|A0A140N3P4|A0A140N3P4_ECOBD KFIAGLHHQDIVWT------------TEFMF----------------------------N	201
tr|A0A140N629|A0A140N629_ECOBD FFDEDLRLGE---D------------LDFIY----------------------------R	190
tr|A0A140NDZ2|A0A140NDZ2_ECOBD ------------------------------------------------------------	218
tr|A0A140NC56|A0A140NC56_ECOBD ------------------------------------------------------------	170
tr|A0A140SSB0|A0A140SSB0_ECOBD ------------------------------------------------------------	183
tr|A0A140NBQ8|A0A140NBQ8_ECOBD LDQGLDPELALL-----------DTLLLLMAIN-----------------GDTNVASRGG	233
tr|A0A140NB31|A0A140NB31_ECOBD WNPWEDPFGSGY-----------QLTQSLM------------------------AFGRGE	275
tr|A0A140NC69|A0A140NC69_ECOBD LDPESDPLGAGY-----------HIIQSKI------------------------AIGSGG	239
tr|A0A140N8V8|A0A140N8V8_ECOBD KLL----IAGGD-----------------------H----------GAKKILQDLIDELK	250
tr|A0A140N4E5|A0A140N4E5_ECOBD VLLEA--ITAGL------------------------------PVLTTAVCGYAHYIVDAN	313
tr|A0A140NFP3|A0A140NFP3_ECOBD -----------------------------------------------------------G	224
tr|A0A140N5S5|A0A140N5S5_ECOBD TLAEFSQRSRATYSGQ------------------------------QMLEEYVNFYQNL-	405
tr|A0A140N6M9|A0A140N6M9_ECOBD LHQVLTQIGSGVFS-------------------------------PEDPGRYRDLVDSL-	747
tr|A0A140N753|A0A140N753_ECOBD LDAVLKELESGKYS-------------------------------DGDKHAFDQMLHSI-	731
tr|A0A140N7V2|A0A140N7V2_ECOBD ------------------------------------------------------------	288
tr|A0A140NFL7|A0A140NFL7_ECOBD ------------------------------------------------------------	260
tr|A0A140NFF5|A0A140NFF5_ECOBD --------------------------------------------------AFQTI-ASGG	632
tr|A0A140N7N0|A0A140N7N0_ECOBD --------------------------------------------------AYTAF-ARHG	459
tr|A0A140N5D2|A0A140N5D2_ECOBD --------------------------------------------------GYAVM-ANGG	584
tr|A0A140N5J0|A0A140N5J0_ECOBD ------------------------------------------------------------	242
tr|A0A140N4N0|A0A140N4N0_ECOBD ----L--ISLDRQE-----------------------------RGRGEISAIQEVERDYN	175
tr|A0A140N8I9|A0A140N8I9_ECOBD EVDAM--LGLGLAGKG--KGGKVAQLATAFERSGLHNVDNVSTISRSMMNKA----IEKG	192
tr|A0A140N8Y1|A0A140N8Y1_ECOBD LLDVI--C----YTQELA----------------------------------KNGVTLFG	172
tr|A0A140NES8|A0A140NES8_ECOBD LMSTA------ED-----------------------------------------------	490
tr|A0A140NDM3|A0A140NDM3_ECOBD S-----------------------------------------------------------	310
tr|A0A140ND16|A0A140ND16_ECOBD -LQVL--SEKLE-------------FDAYLTLL------------RQCDLGYFIFARQQG	276
tr|A0A140NB73|A0A140NB73_ECOBD ---QH--HGKIRYT-------------------------QIAPTSRGDVQAYQDIRHQLE	315
tr|A0A140NAS4|A0A140NAS4_ECOBD S-----------------------------------------------------------	210
EIE92684.1 -VQEV--LRDDRYR---------QNANRFKAL--------------------VQIRSNHG	452
tr|A0A140NC71|A0A140NC71_ECOBD ----------------VSHPEYIGRVAKFFSDIGGRALLMHGT-------EGEVYANPQR	238
tr|A0A140NFJ6|A0A140NFJ6_ECOBD KYAVL--CGGGA-------------------------------------------NHRLG	178
tr|A0A140NAT1|A0A140NAT1_ECOBD SVHLL--DGMGRE-----------------------------------------------	263
tr|A0A140N9M1|A0A140N9M1_ECOBD EIHDV--IGPDEYTEHVN----NNAYTSYMARY--------------NVQQALNIARQFG	503
tr|A0A077D8P5|A0A077D8P5_ECOBD ---------------------------------------------------------MQN	441
tr|A0A140N6N9|A0A140N6N9_ECOBD ---------------------------------------------------------MQN	441
tr|A0A140NCY2|A0A140NCY2_ECOBD LFADI--VGTGGDG-----------SNSI----------NISTASAFVAAACGLKVAKHG	308
tr|A0A140NBV0|A0A140NBV0_ECOBD VMTAL--QRGVVRE--------NSVLNTIPYRINGHEIKDVARYSELTLTGVLQKSSNVG	363
tr|A0A140N767|A0A140N767_ECOBD ALAEF--DGTNLYEHSDPREGYHQDWNTLIYNYGRREVSN------FLVGNALYWIERFG	398
tr|A0A140N751|A0A140N751_ECOBD LVLV------------------AAPE---------------------------------G	165
tr|A0A140NDE2|A0A140NDE2_ECOBD ------------------------------------------------------------	64
tr|B9X2J9|B9X2J9_ECOLX QVVV------------------GDTMGELMLLY--------------------------G	317
tr|A0A140N2M6|A0A140N2M6_ECOBD QVVV------------------GDTMGELMLLY--------------------------G	317
tr|A0A140N4P2|A0A140N4P2_ECOBD --------------------------------------------------------DH--	281
tr|A0A140N4F1|A0A140N4F1_ECOBD --------------------------------------------------------SP--	292
tr|A0A140N4Q1|A0A140N4Q1_ECOBD --------------------------------------------------------DP--	284
tr|A0A140NB87|A0A140NB87_ECOBD VEFASRYQGLR-----------------------------------------HDSGDP--	287
tr|A0A140N478|A0A140N478_ECOBD --YMD---QDI-----------------------------------------L-N--L--	226
tr|A0A140N6I1|A0A140N6I1_ECOBD --CLD---QDI-----------------------------------------L-N--I--	221
tr|A0A140NE18|A0A140NE18_ECOBD --YAQRYR----------------------------------------------------	169
tr|A0A140N490|A0A140N490_ECOBD --YHEAFSHRI-----------------------------------------M-GGAD--	368
sp|P0AAX8|YBIS_ECOLI MGLSNMMEA-------------------NPGVDT-----------------FLPKGGTVL	85
tr|A0A140NBR2|A0A140NBR2_ECOBD MGLSNMMEA-------------------NPGVDT-----------------FLPKGGTVL	85
tr|A0A140N8N6|A0A140N8N6_ECOBD QGLSNMLEA-------------------NPGADV-----------------FLPKSGSQL	83
tr|A0A140NBD0|A0A140NBD0_ECOBD TAAMLILEA-------------------NNTIAP------------------VPKPGTTI	82
tr|A0A140ND01|A0A140ND01_ECOBD VGFLALLQA-------------------NLGVDP-----------------YVPRAGSVL	87
tr|A0A140NFM9|A0A140NFM9_ECOBD RGFEEICHALADIATTHQDIQIVYPVHLNPNVREPVNRILGHVKN-------VILIDPQE	272
tr|A0A140N2X3|A0A140N2X3_ECOBD ------------------------------NVTAKGGLV------------EEEYVDWVI	635
tr|A0A140NI52|A0A140NI52_ECOBD ------------------------------------------------------------	214
tr|A0A140N956|A0A140N956_ECOBD ---------------------------------AS-------------------TM-VLL	568
tr|A0A140NFF4|A0A140NFF4_ECOBD IIQGSVYEDLRDISVK-------GLVDIGFDGYAVGGLAVGEPK----------------	221
tr|A0A140NAB6|A0A140NAB6_ECOBD ------------------------------------------------------------	410
tr|A0A140N9W7|A0A140N9W7_ECOBD ------------------------IPETSCDIALEIARILGKPYRQG--FVKNRYVGRTF	335
tr|A0A140NA53|A0A140NA53_ECOBD ------------------------------------------------------------	118
tr|A0A140NAL6|A0A140NAL6_ECOBD ------------------------VSRMGVDMTRFSPRPVKAPAT----PLEIISVARLT	232
tr|A0A140NDQ1|A0A140NDQ1_ECOBD ------------------------------------------------------------	152
tr|A0A140N779|A0A140N779_ECOBD ------------------------MGDYGCMLRAYRRHIVDAMLHCHERSTFIPILANIF	191
tr|A0A140NA95|A0A140NA95_ECOBD ------------------------------------------------------------	173
tr|A0A140NB41|A0A140NB41_ECOBD C-----------------------------------------------------------	278
tr|A0A140NAU4|A0A140NAU4_ECOBD I-----------------------------------------------------------	184
tr|A0A140N3P4|A0A140N3P4_ECOBD ------------------------------------------------------------	201
tr|A0A140N629|A0A140N629_ECOBD ------------------------------------------------------------	190
tr|A0A140NDZ2|A0A140NDZ2_ECOBD ------------------------------------------------------------	218
tr|A0A140NC56|A0A140NC56_ECOBD ------------------------------------------------------------	170
tr|A0A140SSB0|A0A140SSB0_ECOBD ------------------------------------------------------------	183
tr|A0A140NBQ8|A0A140NBQ8_ECOBD EG----------------------------------------------------------	235
tr|A0A140NB31|A0A140NB31_ECOBD LW----------------------------------------------------------	277
tr|A0A140NC69|A0A140NC69_ECOBD LR----------------------------------------------------------	241
tr|A0A140N8V8|A0A140N8V8_ECOBD L-----------------------------------------------------------	251
tr|A0A140N4E5|A0A140N4E5_ECOBD CG-----EAIA-----------------------------------------EP------	321
tr|A0A140NFP3|A0A140NFP3_ECOBD F-----------------------------------------------------------	225
tr|A0A140N5S5|A0A140N5S5_ECOBD ------------------------------------------------------------	405
tr|A0A140N6M9|A0A140N6M9_ECOBD ------------------------------------------------------------	747
tr|A0A140N753|A0A140N753_ECOBD ------------------------------------------------------------	731
tr|A0A140N7V2|A0A140N7V2_ECOBD ------------------------------------------------------------	288
tr|A0A140NFL7|A0A140NFL7_ECOBD ------------------------------------------------------------	260
tr|A0A140NFF5|A0A140NFF5_ECOBD NR-----APLS-----------------------------------------A-------	639
tr|A0A140N7N0|A0A140N7N0_ECOBD KA-----GKLR-----------------------------------------LQPDDPLL	473
tr|A0A140N5D2|A0A140N5D2_ECOBD F----------------------------------------------------------L	586
tr|A0A140N5J0|A0A140N5J0_ECOBD ------------------------------------------------------------	242
tr|A0A140N4N0|A0A140N4N0_ECOBD C------KVIS-----------------------------------------IITLKDLI	188
tr|A0A140N8I9|A0A140N8I9_ECOBD V------AADN-----------------------------------------IIFF----	201
tr|A0A140N8Y1|A0A140N8Y1_ECOBD V------GELG-----------------------------------------MANTTPAA	185
tr|A0A140NES8|A0A140NES8_ECOBD ------------------------------------------------------------	490
tr|A0A140NDM3|A0A140NDM3_ECOBD ----------------------------------------------------VDAVANTL	318
tr|A0A140ND16|A0A140ND16_ECOBD I------GTLC-----------------------------------------LLIQAGIP	289
tr|A0A140NB73|A0A140NB73_ECOBD N------EAGR-----------------------------------------INGKYGQ-	327
tr|A0A140NAS4|A0A140NAS4_ECOBD ------------------------------------------------------------	210
EIE92684.1 V------QRGA-----------------------------------------DVVEE---	462
tr|A0A140NC71|A0A140NC71_ECOBD C------PQIN-----------------------------------------LIDREGMR	251
tr|A0A140NFJ6|A0A140NFJ6_ECOBD L------SDAF-----------------------------------------LIKENHII	191
tr|A0A140NAT1|A0A140NAT1_ECOBD ----------A-----------------------------------------MVASDAAL	272
tr|A0A140N9M1|A0A140N9M1_ECOBD C------SDDA-----------------------------------------FIHRAEMF	516
tr|A0A077D8P5|A0A077D8P5_ECOBD C------GALR-----------------------------------------IDHVMSML	454
tr|A0A140N6N9|A0A140N6N9_ECOBD C------GALR-----------------------------------------IDHVMSML	454
tr|A0A140NCY2|A0A140NCY2_ECOBD N------RSVS-----------------------------------------SKSGSSDL	321
tr|A0A140NBV0|A0A140NBV0_ECOBD V------SKLA-----------------------------------------LAMPSSAL	376
tr|A0A140N767|A0A140N767_ECOBD I------DALR-----------------------------------------VDAVASMI	411
tr|A0A140N751|A0A140N751_ECOBD I------AA---------------------------------------------------	168
tr|A0A140NDE2|A0A140NDE2_ECOBD ----------------------------------------------------YEA-----	67
tr|B9X2J9|B9X2J9_ECOLX I------ADLA-----------------------------------------FVG-----	325
tr|A0A140N2M6|A0A140N2M6_ECOBD I------ADLA-----------------------------------------FVG-----	325
tr|A0A140N4P2|A0A140N4P2_ECOBD --------------------IFWRP----------------------WSNN---------	290
tr|A0A140N4F1|A0A140N4F1_ECOBD --------------------DFTPP----------------------LSHK---------	301
tr|A0A140N4Q1|A0A140N4Q1_ECOBD --------------------GLIGG----------------------YGKN---------	293
tr|A0A140NB87|A0A140NB87_ECOBD --------------------VEWGEKAIAHY---EKLGIDPQSKTLVFSDN---------	315
tr|A0A140N478|A0A140N478_ECOBD --------------------ILLGK-----------VKFIDAKYNTQFSLN---------	246
tr|A0A140N6I1|A0A140N6I1_ECOBD --------------------LFFGH-----------CIFISGDYDCFYGID---------	241
tr|A0A140NE18|A0A140NE18_ECOBD ------------------------------------------------------------	169
tr|A0A140N490|A0A140N490_ECOBD --------------------VILVP-----------SRFEPCGLTQLYGLK---------	388
sp|P0AAX8|YBIS_ECOLI NIPQQLILPDTVHEGIVINSAEMRLYYYPKGTNTVIVL---------------------P	124
tr|A0A140NBR2|A0A140NBR2_ECOBD NIPQQLILPDTVHEGIVINSAEMRLYYYPKGTNTVIVL---------------------P	124
tr|A0A140N8N6|A0A140N8N6_ECOBD TIPQQLILPDTVRKGIVVNVAEMRLYYYPPDSNTVEVF---------------------P	122
tr|A0A140NBD0|A0A140NBD0_ECOBD TIPSQLLLPDAPRQGIIVNLAELRLYYYPPGENIVQVY---------------------P	121
tr|A0A140ND01|A0A140ND01_ECOBD TIPLQTLLPDAPREGIVINIAELRLYYYPPGKNSVTVY---------------------P	126
tr|A0A140NFM9|A0A140NFM9_ECOBD YLPFVWLMNHA-------------------------------------------------	283
tr|A0A140N2X3|A0A140N2X3_ECOBD SRPYIFLVLL---NLVGVAVGIWRYFYGPPTE-MLTVVV--------------SMVWVFY	677
tr|A0A140NI52|A0A140NI52_ECOBD --------------------LEWLYRLLS-----------------------------QP	225
tr|A0A140N956|A0A140N956_ECOBD FLPKLLSILLIWCKGTKEYGGFWRVTL--------SLL----------------------	598
tr|A0A140NFF4|A0A140NFF4_ECOBD --ADMHRILEHVCPQIPADKPRY-------------------------------------	242
tr|A0A140NAB6|A0A140NAB6_ECOBD ----------------------------ALCPLGLALLV--------------G--FSIP	426
tr|A0A140N9W7|A0A140N9W7_ECOBD IMPGQQLRRKSVRRKLNANRAEFRDK-----------NV-----------------LLVD	367
tr|A0A140NA53|A0A140NA53_ECOBD ------------------------GD-----------KV-----------------LVVD	126
tr|A0A140NAL6|A0A140NAL6_ECOBD EKKGLHVAIEA-CRQLKEQGVAFRYRILGIGPWERRLRT-----------------LIE-	273
tr|A0A140NDQ1|A0A140NDQ1_ECOBD ------------------------------------------------------------	152
tr|A0A140N779|A0A140N779_ECOBD ARRAIEIPVHHAEREFGESK----YSFMRLINLMYDLVT-----------------CLTT	230
tr|A0A140NA95|A0A140NA95_ECOBD -------------LAAKMYKAGYAFKKLN-------------------------------	189
tr|A0A140NB41|A0A140NB41_ECOBD -----------WILMPETLKGLWKQRL---------------------------------	294
tr|A0A140NAU4|A0A140NAU4_ECOBD -----------FLRMVVEYGEPWKVEEAT-------------------------------	202
tr|A0A140N3P4|A0A140N3P4_ECOBD -----------ALRARYTEQSLYKYY----------------------------------	216
tr|A0A140N629|A0A140N629_ECOBD -----------LLITCDMYAVPYYMY----------------------------------	205
tr|A0A140NDZ2|A0A140NDZ2_ECOBD --------------------A-------L-------------------------------	220
tr|A0A140NC56|A0A140NC56_ECOBD -------M---EKYGILGVEM-------E-------------------------------	182
tr|A0A140SSB0|A0A140SSB0_ECOBD -------MEEWQAMGVMNYEM-------E-------------------------------	198
tr|A0A140NBQ8|A0A140NBQ8_ECOBD -------------------GLRWLQREAQ--------------------------TLLQK	250
tr|A0A140NB31|A0A140NB31_ECOBD -------------------GQGLGN-S---------------------------------	284
tr|A0A140NC69|A0A140NC69_ECOBD -------------------GKGWLHGT---------------------------------	249
tr|A0A140N8V8|A0A140N8V8_ECOBD -------NDHVQLLGYITDEDKWDYYENC-------------------------------	273
tr|A0A140N4E5|A0A140N4E5_ECOBD ------------------------------------------------------------	321
tr|A0A140NFP3|A0A140NFP3_ECOBD -------T------------VIWILLE---------------------------------	233
tr|A0A140N5S5|A0A140N5S5_ECOBD ------------------------------------------------------------	405
tr|A0A140N6M9|A0A140N6M9_ECOBD ------------------------------------------------------------	747
tr|A0A140N753|A0A140N753_ECOBD ------------------------------------------------------------	731
tr|A0A140N7V2|A0A140N7V2_ECOBD ------------------------------------------------------------	288
tr|A0A140NFL7|A0A140NFL7_ECOBD -----------------------------AQVFMGDVGS---------------------	270
tr|A0A140NFF5|A0A140NFF5_ECOBD ------------LRSVIAEDGKVLYQSFPQAE---------RAVPAQ-------------	665
tr|A0A140N7N0|A0A140N7N0_ECOBD ERPLMSSGAAWIIRRIMADEAQPLP---------------DSALPR--------------	504
tr|A0A140N5D2|A0A140N5D2_ECOBD -------VDPWFISKIENDQGGVIFEAKPKVAC------PECDIPVIYG-DTQKSNVLEN	632
tr|A0A140N5J0|A0A140N5J0_ECOBD ------------------------------------------------------------	242
tr|A0A140N4N0|A0A140N4N0_ECOBD -----------AYLEEKPEMA---------------------------------------	198
tr|A0A140N8I9|A0A140N8I9_ECOBD --------------------PNWSEIARFQHVADADVDALRNQLG--LPDNKK--IILYS	237
tr|A0A140N8Y1|A0A140N8Y1_ECOBD --AIVS-----TITGRDPEEVVGIGANLPTDKLANKIDVVRRAITLNQPNPQDGVDVLAK	238
tr|A0A140NES8|A0A140NES8_ECOBD --------------GK---QVPWVQPHEP-------------------------------	502
tr|A0A140NDM3|A0A140NDM3_ECOBD --------------------AG--------------------------------------	320
tr|A0A140ND16|A0A140ND16_ECOBD ------------------------------------------------------------	289
tr|A0A140NB73|A0A140NB73_ECOBD --------------------LGWTPLYYLNQHF-----------------DRK---LLMK	347
tr|A0A140NAS4|A0A140NAS4_ECOBD ------------------------------------------------------------	210
EIE92684.1 --------------------ALYLH---QDGKI-----------------NHRR-DVRRD	481
tr|A0A140NC71|A0A140NC71_ECOBD ------------------------------------------------------------	251
tr|A0A140NFJ6|A0A140NFJ6_ECOBD ASGSVR-----QAVEK----ASWLHPDAP---------------------------VEVE	215
tr|A0A140NAT1|A0A140NAT1_ECOBD ------------------------------------------------------------	272
tr|A0A140N9M1|A0A140N9M1_ECOBD ----LK--------------ELWMPEIQPDGVL-----------------PQDDSFMAKP	541
tr|A0A077D8P5|A0A077D8P5_ECOBD ----R---------------LWWIPYGET---------------------ADQGAYVHYP	474
tr|A0A140N6N9|A0A140N6N9_ECOBD ----R---------------LWWIPYGET---------------------ADQGAYVHYP	474
tr|A0A140NCY2|A0A140NCY2_ECOBD ----L--------------------AAFG---------------------IN--------	328
tr|A0A140NBV0|A0A140NBV0_ECOBD ----VD-----TYSRF----------GLG---------------------KA--------	388
tr|A0A140N767|A0A140N767_ECOBD ----YR-----DYSRK---EGEWIPNEFG---------------------GR--------	430
tr|A0A140N751|A0A140N751_ECOBD --------------------------LEK---------------------AH--------	173
tr|A0A140NDE2|A0A140NDE2_ECOBD --------------------GSV--FNVP---------------------GH--------	76
tr|B9X2J9|B9X2J9_ECOLX --------------------GSL--VERG---------------------GH--------	334
tr|A0A140N2M6|A0A140N2M6_ECOBD --------------------GSL--VERG---------------------GH--------	334
tr|A0A140N4P2|A0A140N4P2_ECOBD --MI----QFWA-GDYREMPTRDQR----------D--RNEMYLSAIPAAD---------	322
tr|A0A140N4F1|A0A140N4F1_ECOBD --AR----VIRLITGYHKVRKGDAA----------E--GYHQSLIDIT------------	331
tr|A0A140N4Q1|A0A140N4Q1_ECOBD --QM----VCRAP-------------------------GNELSQLTANA-----------	311
tr|A0A140NB87|A0A140NB87_ECOBD --LD----LRKAVELYRHFSSRVQL----------SFGIGTRLTCDIPQVK---------	350
tr|A0A140N478|A0A140N478_ECOBD --YE----LKK------------------------------SFVCPIN------------	258
tr|A0A140N6I1|A0A140N6I1_ECOBD --YE----LENK--------------------------SDEDYKKTIT------------	257
tr|A0A140NE18|A0A140NE18_ECOBD --------HLPYIGKVILL-------------------DE--------------------	182
tr|A0A140N490|A0A140N490_ECOBD --YG----TLPLVRRTGGL-------------------ADTVSDCSLENLA---------	414
sp|P0AAX8|YBIS_ECOLI IGIGQ-------------------------LG----------------KDT---P-INW-	138
tr|A0A140NBR2|A0A140NBR2_ECOBD IGIGQ-------------------------LG----------------KDT---P-INW-	138
tr|A0A140N8N6|A0A140N8N6_ECOBD IGIGQ-------------------------AG----------------RET---P-RNW-	136
tr|A0A140NBD0|A0A140NBD0_ECOBD IGIGL-------------------------QG----------------LE-----TPVM-	134
tr|A0A140ND01|A0A140ND01_ECOBD IGIGQ-------------------------LG----------------GDT---LTPTM-	141
tr|A0A140NFM9|A0A140NFM9_ECOBD ------------------------------------------------------------	283
tr|A0A140N2X3|A0A140N2X3_ECOBD NLIVL-------------------------GG----AVAVSVESKQVRRSH---RVEMT-	704
tr|A0A140NI52|A0A140NI52_ECOBD SRIK--------------------------------------------------------	229
tr|A0A140N956|A0A140N956_ECOBD -----------------------------------------LEVLFSVLLA---PVRML-	613
tr|A0A140NFF4|A0A140NFF4_ECOBD --LMG-------------------------VG----KPEDLVEGVRRGI-----------	260
tr|A0A140NAB6|A0A140NAB6_ECOBD DRVME-------------------------GK----HPQFFVEMTQESLQP---SR-YI-	452
tr|A0A140N9W7|A0A140N9W7_ECOBD DSIVR-------------------------GT----TSEQIIEMAREAGAK---KV-YL-	393
tr|A0A140NA53|A0A140NA53_ECOBD DLLAT-------------------------GG----TIEATVKLIRRLGGE---VA-D--	151
tr|A0A140NAL6|A0A140NAL6_ECOBD ------------------------------QY----QLEDVIEMPGFKPSH---EVKAM-	295
tr|A0A140NDQ1|A0A140NDQ1_ECOBD ------------------------------------------------------------	152
tr|A0A140N779|A0A140N779_ECOBD TPLRM-------------------------LS----LLGSIIAIGGFSIAV---LL----	254
tr|A0A140NA95|A0A140NA95_ECOBD ----------------------------GLVSEF---------------SMGGVSTTNN-	205
tr|A0A140NB41|A0A140NB41_ECOBD --------------------------------RW---------------AQG--------	299
tr|A0A140NAU4|A0A140NAU4_ECOBD ----------------------------QIL-HI---------------NHGEMQI----	214
tr|A0A140N3P4|A0A140N3P4_ECOBD --------------------------------LH---------------NTSVSRL----	225
tr|A0A140N629|A0A140N629_ECOBD --------------------------------KH---------------NYRENSL----	214
tr|A0A140NDZ2|A0A140NDZ2_ECOBD --------------------------AEAIVGVANGAGVRTTALLTD----------MNQ	244
tr|A0A140NC56|A0A140NC56_ECOBD --------------------------AAGIYGVAAEFGAKALTICTV----------SDH	206
tr|A0A140SSB0|A0A140SSB0_ECOBD --------------------------SATLLTMCASQGLRAGMVAGV----------IVN	222
tr|A0A140NBQ8|A0A140NBQ8_ECOBD GGI-------RTPADLDYLRQFDRECI----ERNLSPGGS-------------ADLLIL-	285
tr|A0A140NB31|A0A140NB31_ECOBD ------------VQKLEYLPEAHTDFIFAIIGEELGYVGV-------------VLALLMV	319
tr|A0A140NC69|A0A140NC69_ECOBD ------------QSQLEFLPERHTDFIFAVLAEELGLVGI-------------LILLALY	284
tr|A0A140N8V8|A0A140N8V8_ECOBD -------------------------CALILLGKYEGFGIPVLEAMSVNK-PSIVANTGAL	307
tr|A0A140N4E5|A0A140N4E5_ECOBD ---------------------FRQETLN--------------------------------	328
tr|A0A140NFP3|A0A140NFP3_ECOBD ------------------------------------------------------------	233
tr|A0A140N5S5|A0A140N5S5_ECOBD ------------------------------------------------------------	405
tr|A0A140N6M9|A0A140N6M9_ECOBD ------------------------------------------------------------	747
tr|A0A140N753|A0A140N753_ECOBD ------------------------------------------------------------	731
tr|A0A140N7V2|A0A140N7V2_ECOBD ----------------------------------------------------ILVLP---	293
tr|A0A140NFL7|A0A140NFL7_ECOBD --L----ALGGALGIIA--VLLRQEFLLVIMGG--VFVV---ETLSVILQVGSFKLRGQ-	316
tr|A0A140NFF5|A0A140NFF5_ECOBD ------------------------------------------------------------	665
tr|A0A140N7N0|A0A140N7N0_ECOBD ------------------------------------------------------------	504
tr|A0A140N5D2|A0A140N5D2_ECOBD ----------NDVEDVA--ISREQQN---------------------------VSVPMPQ	653
tr|A0A140N5J0|A0A140N5J0_ECOBD ------------------------------------------------------------	242
tr|A0A140N4N0|A0A140N4N0_ECOBD ----------E-------------------------------------------------	199
tr|A0A140N8I9|A0A140N8I9_ECOBD GNIGEKQGLENVIEAAD--RLRDEPLIFAIVGQ--GGGKARLEKMAQ-------------	280
tr|A0A140N8Y1|A0A140N8Y1_ECOBD --V---GG-------------FDLVG---IAGV--MLG----------------------	253
tr|A0A140NES8|A0A140NES8_ECOBD ------------------------------------------------------------	502
tr|A0A140NDM3|A0A140NDM3_ECOBD ------------------------------------------------------------	320
tr|A0A140ND16|A0A140ND16_ECOBD ------------------------------------------------------------	289
tr|A0A140NB73|A0A140NB73_ECOBD --I---FRY-SDVGLVT--PLRDGMN---LVAK--EYVA-----AQDPANPGVLV-----	384
tr|A0A140NAS4|A0A140NAS4_ECOBD ------------------------------------------------------------	210
EIE92684.1 --L---SFL-KAYNLDL--YLFSLSV---IFGS--LFGVYRL------------------	510
tr|A0A140NC71|A0A140NC71_ECOBD -------------------VLYEKQ-----------------------------------	257
tr|A0A140NFJ6|A0A140NFJ6_ECOBD --V---ENL-EELDEA----L--------------------------KAGADIIMLDNFE	239
tr|A0A140NAT1|A0A140NAT1_ECOBD ------------------------------------------------------------	272
tr|A0A140N9M1|A0A140N9M1_ECOBD --A---INL-AKYKAAA--G---KQT---IL-L--DYSRAEVNEMQILKQADVVMLNYML	584
tr|A0A077D8P5|A0A077D8P5_ECOBD --V---DDL-LSILALE--SKRHRCM---VIGE--DLGTVPVEIVGKLRSSGVYSYKVLY	521
tr|A0A140N6N9|A0A140N6N9_ECOBD --V---DDL-LSILALE--SKRHRCM---VIGE--DLGTVPVEIVGKLRSSGVYSYKVLY	521
tr|A0A140NCY2|A0A140NCY2_ECOBD ----------LDM-----------------------------------------------	331
tr|A0A140NBV0|A0A140NBV0_ECOBD ----------TNLGL---------------------------------------------	393
tr|A0A140N767|A0A140N767_ECOBD ----------ENLEAIE--FLRNTNR---ILG----------------------------	447
tr|A0A140N751|A0A140N751_ECOBD ----------PDVEL---------------------------------------------	178
tr|A0A140NDE2|A0A140NDE2_ECOBD ----------SEFHL---------------------------------------------	81
tr|B9X2J9|B9X2J9_ECOLX ----------NPLEA---------------------------------------------	339
tr|A0A140N2M6|A0A140N2M6_ECOBD ----------NPLEA---------------------------------------------	339
tr|A0A140N4P2|A0A140N4P2_ECOBD ------------------------------------VIAAVDKLLPSSTTGTSL------	340
tr|A0A140N4F1|A0A140N4F1_ECOBD ----------------------------------------PQRVLEEL--NALLLQEEV-	348
tr|A0A140N4Q1|A0A140N4Q1_ECOBD ----------------------------------------VKRFIEENAENAAMI-----	326
tr|A0A140NB87|A0A140NB87_ECOBD ------------------------------------PLNIVIKLVECNGKPVAKLSDSPG	374
tr|A0A140N478|A0A140N478_ECOBD ------------------------------------DETVLIHYVG-PTKPWHYWAGYP-	280
tr|A0A140N6I1|A0A140N6I1_ECOBD ------------------------------------DDTKLIHYVG-VTKPWNDWTNYP-	279
tr|A0A140NE18|A0A140NE18_ECOBD ------------------------------------------------------------	182
tr|A0A140N490|A0A140N490_ECOBD ------------------------------------DGVASGFVFE-DSNAWSLLRAI--	435
sp|P0AAX8|YBIS_ECOLI -------------------------------------TTKVERKK--AGPTWTPTAKMHA	159
tr|A0A140NBR2|A0A140NBR2_ECOBD -------------------------------------TTKVERKK--AGPTWTPTAKMHA	159
tr|A0A140N8N6|A0A140N8N6_ECOBD -------------------------------------VTTVERKQ--EAPTWTPTPNTRR	157
tr|A0A140NBD0|A0A140NBD0_ECOBD -------------------------------------ETRVGQKI--PNPTWTPTAGIRQ	155
tr|A0A140ND01|A0A140ND01_ECOBD -------------------------------------VTTVSDKR--ANPTWTPTANIRA	162
tr|A0A140NFM9|A0A140NFM9_ECOBD ---------------------------------------------------WLILTDSGG	292
tr|A0A140N2X3|A0A140N2X3_ECOBD -------------------------------------MPA--------------------	707
tr|A0A140NI52|A0A140NI52_ECOBD ---------------------------------------RQLRLL--RYLRWHYTGNL--	246
tr|A0A140N956|A0A140N956_ECOBD -------------------------------------FHTVFVVS--AFLGWEVVWNSPQ	634
tr|A0A140NFF4|A0A140NFF4_ECOBD ------------------------------------------------------------	260
tr|A0A140NAB6|A0A140NAB6_ECOBD -------------------------------------LTDSVGVA--AGLAWSLQR----	469
tr|A0A140N9W7|A0A140N9W7_ECOBD -------------------------------------ASA--------------------	396
tr|A0A140NA53|A0A140NA53_ECOBD ------------------------------------------------------------	151
tr|A0A140NAL6|A0A140NAL6_ECOBD -------------------------------------LDD--------------------	298
tr|A0A140NDQ1|A0A140NDQ1_ECOBD ------------------------------------------------------------	152
tr|A0A140N779|A0A140N779_ECOBD ------------------------------------------------------------	254
tr|A0A140NA95|A0A140NA95_ECOBD ----ME---LC-ADAKKVQRQILHVP----------------GFW--AELSWHLRQ----	235
tr|A0A140NB41|A0A140NB41_ECOBD ----------G------AEVFLKNMT----------------RLW--RKENFRMWP----	321
tr|A0A140NAU4|A0A140NAU4_ECOBD ----TS---SP-KKFSGYFHFYRKHK----------------DKF--DRASKKYQ-----	243
tr|A0A140N3P4|A0A140N3P4_ECOBD ----HR---QG-NKNLNYQRHYIKIT----------------RLL--EKLNRNYAD----	255
tr|A0A140N629|A0A140N629_ECOBD ----MN---SC-RTITHYRHESFAHE----------------R---------IYSS----	237
tr|A0A140NDZ2|A0A140NDZ2_ECOBD VLASSAGNAVEVREAVQFLTGEYRNPRLFDVTMALCVEMLISGKL--AKDDAEARAKLQA	302
tr|A0A140NC56|A0A140NC56_ECOBD IRTHE-------------------------------------------------------	211
tr|A0A140SSB0|A0A140SSB0_ECOBD RTQQE-------------------------------------------------------	227
tr|A0A140NBQ8|A0A140NBQ8_ECOBD ------------------------------------------------------------	285
tr|A0A140NB31|A0A140NB31_ECOBD FFVAFRAM-----------------------------SI---------------GRKALE	335
tr|A0A140NC69|A0A140NC69_ECOBD ILLIMRGL-----------------------------WI---------------AARAQ-	299
tr|A0A140N8V8|A0A140N8V8_ECOBD -P----------------------------------------------------------	308
tr|A0A140N4E5|A0A140N4E5_ECOBD ------------------------------------------------------------	328
tr|A0A140NFP3|A0A140NFP3_ECOBD ------------------------------------------------------------	233
tr|A0A140N5S5|A0A140N5S5_ECOBD ------------------------------------------------------------	405
tr|A0A140N6M9|A0A140N6M9_ECOBD ------------------------------------------------------------	747
tr|A0A140N753|A0A140N753_ECOBD ------------------------------------------------------------	731
tr|A0A140N7V2|A0A140N7V2_ECOBD -IEKMME-----------------------------------------------------	299
tr|A0A140NFL7|A0A140NFL7_ECOBD --RIF----RMAPIHHHYELKGWPEPR---------------------------------	337
tr|A0A140NFF5|A0A140NFF5_ECOBD --------------------------AAYLT-----LWTMQQVVQ--RGTGRQLGAKYPN	692
tr|A0A140N7N0|A0A140N7N0_ECOBD --------------------------------------------V--A------------	506
tr|A0A140N5D2|A0A140N5D2_ECOBD -LEQANQALVAKTGAQEYAPHVINTPLAFLIKSALNTNIFGEPGW--QGTGWRAGRDLQR	710
tr|A0A140N5J0|A0A140N5J0_ECOBD ------------------------------------------------------------	242
tr|A0A140N4N0|A0A140N4N0_ECOBD ------------------------------------------------------------	199
tr|A0A140N8I9|A0A140N8I9_ECOBD -------Q-RGLRNMQFFPLQSYD--------------------------------ALPA	300
tr|A0A140N8Y1|A0A140N8Y1_ECOBD ------------------------------------------------------------	253
tr|A0A140NES8|A0A140NES8_ECOBD -----------------------P------------------------------------	503
tr|A0A140NDM3|A0A140NDM3_ECOBD ------------------------------------------------------------	320
tr|A0A140ND16|A0A140ND16_ECOBD ----------C-------------------------------------------------	290
tr|A0A140NB73|A0A140NB73_ECOBD -LSQFAGA----------------------------------------------------	391
tr|A0A140NAS4|A0A140NAS4_ECOBD ------------------------------------------------------------	210
EIE92684.1 ------------------------------------------------------------	510
tr|A0A140NC71|A0A140NC71_ECOBD ------------------------------------------------------------	257
tr|A0A140NFJ6|A0A140NFJ6_ECOBD -TEQMREA-V--------------------------------------------------	247
tr|A0A140NAT1|A0A140NAT1_ECOBD ------------------------------------------------------------	272
tr|A0A140N9M1|A0A140N9M1_ECOBD -PEQFSAA-SCLANLQFYEPRTIHDSS---------------------------LSKAIH	615
tr|A0A077D8P5|A0A077D8P5_ECOBD -FEN-------DHEKTFRSPKAYPEQS---------------------------MAVAA-	545
tr|A0A140N6N9|A0A140N6N9_ECOBD -FEN-------DHEKTFRAPKAYPEQS---------------------------MAVAA-	545
tr|A0A140NCY2|A0A140NCY2_ECOBD ------------------------------------------------------------	331
tr|A0A140NBV0|A0A140NBV0_ECOBD ------------------------------------------------------------	393
tr|A0A140N767|A0A140N767_ECOBD ------------------------------------------------------------	447
tr|A0A140N751|A0A140N751_ECOBD ------------------------------------------------------------	178
tr|A0A140NDE2|A0A140NDE2_ECOBD ------------------------------------------------------------	81
[truncated: 485 more rows]
